# Supplementary material for: Subsecond dopamine fluctuations do not specify the vigor of ongoing actions
Source: Nat Neurosci. 2025 Nov 10;28(12):2432–8. doi: 10.1038/s41593-025-02102-1 (PMC12672363; doi:10.1038/s41593-025-02102-1)
Supplement: Supplementary file 2 — Source data for graphs shown in Fig. 1. [file 41593_2025_2102_MOESM2_ESM.xlsx]

## Sheet: Fig 1e
	Peak press velocity (cm/s)			Press amplitude (mm)			Latency to first press (s)
	Bin Center	% of all presses		Bin Center	% of all presses		Bin Center	% of all presses
	0.5	0.00716178		1.75	4.1037		0.1	1.53661
	1.5	0.0429707		2.25	5.96577		0.6	3.46072
	2.5	0.981165		2.75	6.67478		1.1	22.7819
	3.5	4.39734		3.25	8.18592		1.6	30.8258
	4.5	7.35515		3.75	8.71589		2.1	16.9829
	5.5	9.49653		4.25	8.57982		2.6	8.20417
	6.5	11.4159		4.75	7.50555		3.1	4.46285
	7.5	11.2798		5.25	7.06152		3.6	3.07322
	8.5	10.6567		5.75	6.66762		4.1	1.89738
	9.5	9.21722		6.25	6.26656		4.6	1.17584
	10.5	7.70608		6.75	5.44296		5.1	1.10903
	11.5	6.12333		7.25	5.16365		5.6	0.80171
	12.5	4.41882		7.75	4.30423		6.1	0.748263
	13.5	3.23713		8.25	3.50211		6.6	0.50775
	14.5	2.45649		8.75	2.50662		7.1	0.400855
	15.5	2.08408		9.25	2.02679		7.6	0.414217
	16.5	1.64005		9.75	1.77612		8.1	0.173704
	17.5	1.33925		10.25	1.41803		8.6	0.227151
	18.5	0.966841		10.75	1.17453		9.1	0.187066
	19.5	0.644561		11.25	0.995488		9.6	0.187066
	20.5	0.773473		11.75	0.508487		10.1	0.0668092
	21.5	0.687531		12.25	0.47984		10.6	0.120257
	22.5	0.508487		12.75	0.365251		11.1	0.133618
	23.5	0.429707		13.25	0.186206		11.6	0.0534474
	24.5	0.422545		13.75	0.136074		12.1	0.0534474
	25.5	0.307957		14.25	0.100265		12.6	0.0133618
	26.5	0.257824		14.75	0.0501325		13.1	0.080171
	27.5	0.257824		15.25	0.0214854		13.6	0.0400855
	28.5	0.12175		15.75	0		14.1	0
	29.5	0.114589		16.25	0.0358089		14.6	0.0133618
	30.5	0.150397		16.75	0.0214854		15.1	0.0133618
	31.5	0.0931032		17.25	0		15.6	0.0133618
	32.5	0.0501325		17.75	0.0143236		16.1	0
	33.5	0.0572943		18.25	0.0214854		16.6	0.0133618
	34.5	0.0572943		18.75	0.00716179		17.1	0
	35.5	0.0644561		19.25	0.00716179		17.6	0
	36.5	0.0358089		19.75	0		18.1	0.0133618
	37.5	0.0501325		20.25	0		18.6	0
	38.5	0.0214854		20.75	0		19.1	0.0400855
	39.5	0.0286471		21.25	0		19.6	0
	40.5	0		21.75	0		20.1	0.0133618
	41.5	0.0143236		22.25	0		20.6	0
	42.5	0.00716178		22.75	0		21.1	0
	43.5	0		23.25	0		21.6	0
	44.5	0		23.75	0		22.1	0.0133618
	45.5	0.00716178		24.25	0		22.6	0.0133618
	46.5	0.00716178		24.75	0		23.1	0
	47.5	0		25.25	0.00716179		23.6	0.0133618
	48.5	0.00716178		25.75	0		24.1	0.0133618
	49.5	0		26.25	0		24.6	0
	50.5	0		26.75	0		25.1	0
				27.25	0		25.6	0
				27.75	0		26.1	0
				28.25	0		26.6	0
				28.75	0		27.1	0
				29.25	0		27.6	0
				29.75	0		28.1	0
				30.25	0		28.6	0
							29.1	0.0267237
							29.6	0.0133618
							30.1	0
							30.6	0
							31.1	0
							31.6	0
							32.1	0
							32.6	0
							33.1	0
							33.6	0
							34.1	0.0133618
							34.6	0
							35.1	0
							35.6	0
							36.1	0.0133618
							36.6	0
							37.1	0
							37.6	0
							38.1	0
							38.6	0
							39.1	0
							39.6	0.0133618
							40.1	0
							40.6	0
							41.1	0
							41.6	0.0133618
							42.1	0
							42.6	0
							43.1	0
							43.6	0
							44.1	0
							44.6	0
							45.1	0
							45.6	0
							46.1	0
							46.6	0
							47.1	0
							47.6	0
							48.1	0
							48.6	0
							49.1	0
							49.6	0
							50.1	0
							50.6	0
							51.1	0
							51.6	0
							52.1	0
							52.6	0
							53.1	0
							53.6	0
							54.1	0
							54.6	0
							55.1	0
							55.6	0
							56.1	0
							56.6	0
							57.1	0
							57.6	0
							58.1	0
							58.6	0
							59.1	0
							59.6	0
							60.1	0
							60.6	0
							61.1	0
							61.6	0
							62.1	0
							62.6	0
							63.1	0
							63.6	0
							64.1	0
							64.6	0
							65.1	0
							65.6	0
							66.1	0
							66.6	0
							67.1	0
							67.6	0
							68.1	0
							68.6	0
							69.1	0
							69.6	0
							70.1	0
							70.6	0
							71.1	0
							71.6	0
							72.1	0
							72.6	0
							73.1	0.0133618
							73.6	0
							74.1	0
							74.6	0
							75.1	0
							75.6	0
							76.1	0
							76.6	0
							77.1	0
							77.6	0
							78.1	0
							78.6	0
							79.1	0
							79.6	0
							80.1	0

## Sheet: Fig 1f
	Subject	Mean Inter-Reward Interval (s)
	HL145	5.87367
	HL164	7.87382
	HL165	4.65262
	HL166	5.38581
	HL167	7.22341
	HL169	4.58729
	HL172	4.80075
	HL194	3.83175
	HL203	3.1012
	HL234	3.86371
	HL235	3.67805
	HL237	3.23163
	HL239	2.56122
	HL240	4.42104
	HL241	3.01246
	HL242	3.83942
	HL249	4.19907
	HL251	4.17217
	Mean	4.46162
	SEM	0.329739

## Sheet: Fig 1g
		# rewarded presses per session
	Subject	control (water-restricted)	Water devalued
	HL235	200	0
	HL237	218	2
	HL239	220	3
	HL240	166	3
	HL265	160	7
	HL266	187	19
	HL267	133	4

## Sheet: Fig 1i
		# rewarded presses per session			Peak press velocity (cm/s), session median			Press amplitude (mm), session median
	Subject	Ipsilateral lesion	Contralateral lesion		Ipsilateral lesion	Contralateral lesion		Ipsilateral lesion	Contralateral lesion
	HL249	119			10.804			8.35245
	HL251	147			6.51229			4.8813
	HL263	188			13.2334			6.70151
	HL265	134			8.527			5.09947
	HL266	88			11.4845			8.32825
	HL267	62			9.77057			4.7965
	HL268	171			10.7334			6.20407
	HL145		10			9.70606			2.79421
	HL164		93			6.33749			3.05705
	HL166		9			8.69072			3.46767
	HL167		33			6.96869			3.31049
	HL169		18			5.67525			2.46196
	HL172		5			10.4677			2.78622
	HL194		69			5.31396			2.16479
	HL203		62			6.83821			3.99378
	Mean	129.857	37.375		10.1522	7.49976		6.33765	3.00452
	SEM	16.8034	11.7244		0.817475	0.67178		0.581486	0.206195
	n	7	8		7	8		7	8

## Sheet: Fig1jkl
		Fig 1j					Fig 1k					Fig 1l
		# of rewarded presses per session					Peak press velocity (cm/s), session median					Press amplitude (mm), session median
	Subject	PreLesion	PostLesion; Baseline	PostLesion; L-dopa	PostLesion; Washout		PreLesion	PostLesion; Baseline	PostLesion; L-dopa	PostLesion; Washout		PreLesion	PostLesion; Baseline	PostLesion; L-dopa	PostLesion; Washout
	HL145	94	10	113	17		8.96074	9.70606	8.03165	8.45469		4.75833	2.79421	6.59138	2.41994
	HL164	187	93	173	41		13.5876	6.33749	11.3677	7.78888		6.79373	3.05705	5.10536	2.49752
	HL166	180	9	185	1		13.6237	8.69072	15.814			6.3812	3.46767	11.114
	HL167	179	33	135	4		12.2776	6.96869	16.0668	9.24009		6.29746	3.31049	7.51571	3.06125
	HL169	104	18	98	84		15.9299	5.67525	10.5357	6.20225		7.22037	2.46196	7.24731	2.89839
	HL172	135	5	113	0		15.8424	10.4677	9.41599			6.26697	2.78622	5.57826
	HL194	161	69	106	76		8.0036	5.31396	7.88324	6.67413		5.43425	2.16479	5.65764	3.16651
	HL203	190	62	170	102		12.8703	6.83821	11.7908	7.3762		8.15608	3.99378	6.5997	2.68019
	Mean	153.75	37.375	136.625	40.625		12.637	7.49976	11.3632	7.62271		6.41355	3.00452	6.92618	2.7873
	SEM	13.4931	11.7244	12.1933	14.6506		1.01912	0.67178	1.11645	0.458766		0.367586	0.206195	0.667471	0.124041
	n	8	8	8	8		8	8	8	6		8	8	8	6
