# Supplementary material for: Subsecond dopamine fluctuations do not specify the vigor of ongoing actions
Source: Nat Neurosci. 2025 Nov 10;28(12):2432–8. doi: 10.1038/s41593-025-02102-1 (PMC12672363; doi:10.1038/s41593-025-02102-1)
Supplement: Supplementary file 3 — Source data for graphs shown in Fig. 2. [file 41593_2025_2102_MOESM3_ESM.xlsx]

## Sheet: Fig 2e
		DLS
		instantaneous rDA1m fluorescence, session-averaged (df/f)
	Subject	1 s prior to press onset	at peak press velocity
	GZ001	3.68731	2.76679
	GZ002	3.39571	0.819461
	GZ003	3.10814	2.30748
	GZ008	1.7913	1.37399
	HL235	2.18809	1.63074
	HL237	2.89225	2.40816
	HL239	2.56994	2.47163
	HL240	2.87553	1.58016
	Mean	2.81353	1.9198
	SEM	0.219364	0.235973
	n	8	8

## Sheet: Fig 2fg
		Fig 2f			Fig 2g
	Number of presses:	1702		Number of presses:	1702
	Peak press velocity	rDA1m signal at peak velocity		Press amplitude	rDA1m signal at peak velocity
	-0.787656	1.14886		1.35138	1.14886
	-0.630101	0.19517		0.198603	0.19517
	-0.170092	0.360933		-0.805461	0.360933
	-0.618298	0.327058		0.750718	0.327058
	-0.162959	-0.177259		0.0369359	-0.177259
	-0.59645	-0.84961		-0.00225708	-0.84961
	-0.537015	-0.614697		0.696876	-0.614697
	-1.16856	-0.32672		-0.606929	-0.32672
	-0.267484	0.171672		0.361075	0.171672
	-1.24137	0.564776		-0.58844	0.564776
	-1.09346	-0.432042		-0.839085	-0.432042
	-1.04377	0.130904		-1.96779	0.130904
	-0.19255	-0.267794		0.389753	-0.267794
	-1.25588	-2.46042		-1.45654	-2.46042
	-0.755527	-0.845683		-1.08381	-0.845683
	-1.0218	0.67989		-0.722645	0.67989
	-1.1636	-0.712319		-1.20751	-0.712319
	-0.700089	-0.80307		-0.403942	-0.80307
	-0.397194	-0.143501		0.750395	-0.143501
	-0.977313	-1.05614		-1.98356	-1.05614
	-0.333251	-0.606729		-0.211964	-0.606729
	0.466793	1.01602		1.14113	1.01602
	-0.768504	0.047426		-0.622225	0.047426
	-1.19131	0.105776		-0.225508	0.105776
	0.794261	-1.83915		1.40029	-1.83915
	-0.730109	0.689747		0.0664939	0.689747
	1.14224	1.12573		0.801769	1.12573
	-0.437099	0.287324		-0.469966	0.287324
	0.503909	1.37207		-0.272726	1.37207
	-0.592701	-0.316976		-0.0219802	-0.316976
	-0.455434	-0.308993		0.365403	-0.308993
	-0.648039	0.858873		-0.437979	0.858873
	-0.267048	1.66791		-0.0158999	1.66791
	0.288365	0.373321		0.377778	0.373321
	-0.74081	1.91198		-0.467378	1.91198
	0.646771	0.0644692		0.383046	0.0644692
	-0.724634	0.975635		0.184073	0.975635
	-0.21975	-0.820414		-0.0112979	-0.820414
	0.279701	1.40255		-0.374238	1.40255
	-0.150737	-0.353806		0.0499206	-0.353806
	-0.0105403	1.49292		0.184159	1.49292
	-0.57371	0.35065		-0.0178192	0.35065
	0.0245086	-0.567323		-0.211666	-0.567323
	-0.868	-0.422743		-0.908195	-0.422743
	0.547329	1.08444		0.578956	1.08444
	-0.209113	-0.409417		0.384062	-0.409417
	-0.657274	-2.20593		0.362688	-2.20593
	0.720873	-0.0366655		0.792831	-0.0366655
	0.572729	-0.736764		0.90012	-0.736764
	-0.344831	-0.32212		-0.606169	-0.32212
	-0.540769	0.394838		-1.09287	0.394838
	-0.173109	0.00156981		-0.341344	0.00156981
	-0.300556	0.387631		-0.565087	0.387631
	-0.286479	-0.599296		-0.958041	-0.599296
	-0.538072	-0.174413		-0.421556	-0.174413
	-0.5061	0.957708		-0.397629	0.957708
	-0.84506	-1.37092		-1.42573	-1.37092
	-0.482807	-0.642065		-0.762104	-0.642065
	-0.98014	0.966502		-1.55962	0.966502
	0.324142	-1.60168		0.134777	-1.60168
	0.633842	1.90019		1.53918	1.90019
	-0.454711	0.629714		0.511945	0.629714
	-1.08893	1.39975		-0.220558	1.39975
	-0.422032	0.185589		-0.207099	0.185589
	1.44623	1.48119		0.369382	1.48119
	0.396658	0.608613		0.291354	0.608613
	0.604994	0.571725		0.376409	0.571725
	0.716286	1.40058		0.170663	1.40058
	0.354672	0.0293197		1.50175	0.0293197
	-0.71886	-1.06477		-0.175525	-1.06477
	0.681438	1.50819		0.102135	1.50819
	-0.911152	-1.54592		-1.0731	-1.54592
	-0.0719039	0.692994		0.155745	0.692994
	1.02642	0.294542		1.88858	0.294542
	0.977867	0.977344		0.963772	0.977344
	-0.129324	0.381466		0.395784	0.381466
	-0.432848	0.189161		-1.16874	0.189161
	0.739626	0.958145		1.85641	0.958145
	-0.0533259	-0.317135		-0.603856	-0.317135
	0.12171	2.45999		0.56799	2.45999
	-0.0298428	1.0254		-0.318595	1.0254
	0.486902	-0.415381		0.409816	-0.415381
	0.328362	1.31658		0.143359	1.31658
	0.543011	-1.78923		1.13058	-1.78923
	0.05663	0.616683		-0.0744745	0.616683
	0.420729	0.31898		0.786448	0.31898
	-0.420648	-1.5628		-0.695026	-1.5628
	1.18439	-0.767486		2.79091	-0.767486
	-0.79868	0.899613		-0.806274	0.899613
	0.0869058	0.760487		0.745353	0.760487
	0.0288277	1.12363		0.931843	1.12363
	1.62135	-0.5278		0.773938	-0.5278
	0.142006	0.778641		0.191925	0.778641
	0.828899	0.499408		1.66968	0.499408
	-0.792927	-0.652385		0.382288	-0.652385
	1.43808	-0.223094		0.606053	-0.223094
	-0.499875	-1.52294		-0.784755	-1.52294
	-0.560831	-0.191186		-0.267878	-0.191186
	0.0578971	-1.98925		-0.94691	-1.98925
	-0.907636	0.725711		-1.14739	0.725711
	-1.31665	-0.209431		-0.842557	-0.209431
	-0.473073	-0.668394		-0.222796	-0.668394
	1.27058	-2.17817		2.2847	-2.17817
	2.68566	-0.00643074		1.10266	-0.00643074
	-0.785652	1.39787		-0.639562	1.39787
	-0.335092	-1.16155		0.0126524	-1.16155
	-0.199441	0.313314		-1.13971	0.313314
	-0.124628	-2.16261		-0.117122	-2.16261
	1.2635	-0.398974		-0.583343	-0.398974
	2.0964	-1.45415		3.06395	-1.45415
	0.481871	-1.31859		0.761753	-1.31859
	1.53189	1.06417		1.58223	1.06417
	-1.33424	1.90217		-2.18486	1.90217
	-0.297337	-0.421507		0.878023	-0.421507
	0.0508074	-0.986783		0.275302	-0.986783
	1.41653	1.21776		-0.419911	1.21776
	3.16196	-0.0418849		-0.943362	-0.0418849
	1.19481	1.04643		1.56544	1.04643
	-0.879003	-0.913762		-1.41206	-0.913762
	-0.971417	-1.02667		-2.15946	-1.02667
	-0.165555	1.08908		-0.958821	1.08908
	-0.00314054	-0.182577		1.04395	-0.182577
	0.983433	-1.59012		0.168545	-1.59012
	0.48085	1.03609		0.143676	1.03609
	-0.580974	0.265705		-1.26876	0.265705
	-1.2706	1.43664		-2.17099	1.43664
	0.278732	-0.452066		-0.383369	-0.452066
	-1.1898	-0.0539097		-1.7568	-0.0539097
	-0.0116104	-0.652589		0.900747	-0.652589
	3.27272	1.35636		0.213295	1.35636
	0.649588	0.50835		1.89179	0.50835
	-1.10618	-0.39803		-1.73025	-0.39803
	-1.38811	0.375364		-1.56873	0.375364
	5.53262	-0.890485		-0.0549143	-0.890485
	1.09895	0.139926		-0.0368	0.139926
	-0.913721	-0.556573		-0.636313	-0.556573
	-0.314974	-0.2253		0.913576	-0.2253
	-0.79969	0.058211		-0.532725	0.058211
	0.535738	-0.336768		-0.0334807	-0.336768
	1.62627	-1.56788		1.89907	-1.56788
	-0.438912	-1.38809		-0.0430195	-1.38809
	1.14713	-1.3888		2.32335	-1.3888
	0.555109	-0.829319		-0.524388	-0.829319
	-0.626722	-0.494878		1.2636	-0.494878
	-0.107487	0.792384		0.441098	0.792384
	0.951941	0.907717		2.59223	0.907717
	-1.08092	1.71447		0.618663	1.71447
	-0.141322	1.88954		1.77467	1.88954
	-0.669005	-0.821577		1.40029	-0.821577
	0.227885	0.880728		0.177046	0.880728
	-0.242068	0.863114		0.220336	0.863114
	-0.896936	0.11667		-0.168688	0.11667
	-1.31726	0.793978		-0.300556	0.793978
	1.03585	1.72331		-0.233245	1.72331
	-1.03471	1.07634		-0.499214	1.07634
	-1.39003	1.42111		-0.47696	1.42111
	-1.17158	1.30421		0.060686	1.30421
	0.0570617	-0.464433		0.388733	-0.464433
	-0.632752	0.163557		-0.199621	0.163557
	-0.585585	-1.1213		1.37385	-1.1213
	0.544057	0.659632		1.10329	0.659632
	-0.546271	-0.541606		0.156273	-0.541606
	0.192691	0.743488		0.0538307	0.743488
	-0.772664	0.890404		-1.34768	0.890404
	-0.0452095	-0.287865		0.521445	-0.287865
	-1.53282	-0.430824		-0.645759	-0.430824
	0.177273	-0.951686		1.05596	-0.951686
	-0.499617	-0.256061		-2.1975	-0.256061
	-0.063484	-0.728013		1.22205	-0.728013
	-0.394843	0.907449		-0.429118	0.907449
	-0.968771	-1.98749		1.48475	-1.98749
	-0.734127	-1.42343		-0.537277	-1.42343
	-0.711209	-0.388882		-0.656558	-0.388882
	-0.489633	-0.29924		-0.301045	-0.29924
	-0.837384	0.380525		0.463014	0.380525
	0.436171	0.812364		-0.962042	0.812364
	-0.10603	0.23731		-0.770897	0.23731
	-0.772045	2.28129		-0.568144	2.28129
	0.972155	0.557669		0.198109	0.557669
	-0.987944	1.3236		-1.58783	1.3236
	-0.349615	0.959921		-0.89542	0.959921
	-0.143323	-0.0398686		-0.168941	-0.0398686
	0.233345	-0.106524		-0.688497	-0.106524
	-0.202	-0.935262		0.580163	-0.935262
	-0.876516	1.2648		-0.565853	1.2648
	-0.606304	0.0215367		-0.961048	0.0215367
	0.157183	0.174292		0.484863	0.174292
	-0.149187	-0.257997		-0.180114	-0.257997
	-0.243199	-0.749252		-0.0221694	-0.749252
	-0.213786	-1.0763		0.979551	-1.0763
	0.682799	-0.866872		-0.282871	-0.866872
	-1.04269	-0.958616		-0.712712	-0.958616
	0.103372	0.9231		0.127043	0.9231
	-0.628378	0.498927		-1.01655	0.498927
	-0.0277441	2.10901		-1.53301	2.10901
	-0.825492	0.0898412		-0.197301	0.0898412
	-1.20001	0.42208		-1.00518	0.42208
	0.925809	-0.454257		-1.86438	-0.454257
	0.488338	1.68792		-0.243546	1.68792
	1.0293	-0.206251		0.361617	-0.206251
	-0.477604	1.16839		0.0920121	1.16839
	-0.519953	0.527308		0.123268	0.527308
	-1.08655	0.653302		-0.962993	0.653302
	-0.0399106	0.581957		0.234827	0.581957
	-0.876492	0.986149		-1.38	0.986149
	0.0131383	-0.534977		-0.526554	-0.534977
	0.628988	0.879077		-0.537787	0.879077
	-1.16176	-0.0639991		-0.635896	-0.0639991
	-1.19579	-0.924625		-0.479762	-0.924625
	-0.888703	0.453535		-0.182629	0.453535
	-0.112142	-1.1653		-1.52757	-1.1653
	-0.99055	0.471227		-0.0074292	0.471227
	0.914977	-0.625076		-0.554617	-0.625076
	0.304708	0.547469		-0.453318	0.547469
	0.509413	-1.76769		0.524348	-1.76769
	1.82816	0.542632		0.423555	0.542632
	0.163767	0.532491		-0.561451	0.532491
	0.185291	0.961054		0.879779	0.961054
	-1.00639	-0.703732		-0.0195112	-0.703732
	0.635041	0.840553		-0.234776	0.840553
	-0.368215	-0.396241		0.955222	-0.396241
	-1.48007	1.77346		-3.39176	1.77346
	0.13518	-1.09188		0.262423	-1.09188
	-0.480314	0.668507		-0.562981	0.668507
	1.31695	-0.883648		2.05526	-0.883648
	-1.92325	1.64418		-3.42555	1.64418
	0.0885188	2.03786		0.0765207	2.03786
	-1.22103	0.600276		-0.596563	0.600276
	-1.83605	0.366899		-1.13781	0.366899
	-0.741074	1.30614		-1.01161	1.30614
	-0.339824	-0.652797		-1.30662	-0.652797
	0.059733	-0.193228		-0.761576	-0.193228
	0.228694	2.65208		-0.186163	2.65208
	0.249393	0.602118		-0.578211	0.602118
	0.0431596	-0.0197445		-0.309294	-0.0197445
	-0.162222	-0.463897		-0.062772	-0.463897
	-1.36273	-1.39603		-0.269536	-1.39603
	-1.16939	0.51582		0.0705897	0.51582
	-0.384801	0.084802		-0.21713	0.084802
	-0.640499	-0.784529		0.250497	-0.784529
	-0.31294	0.16845		-0.968907	0.16845
	0.56268	-0.102164		0.173677	-0.102164
	-0.720853	-2.30019		-0.482804	-2.30019
	-0.0918577	-1.36664		0.941205	-1.36664
	-0.174786	-0.45778		0.676199	-0.45778
	-0.515292	-1.06411		-0.377869	-1.06411
	-0.606028	-1.29705		-0.292767	-1.29705
	0.818098	1.33244		-0.480395	1.33244
	-1.03255	-2.47541		-0.957354	-2.47541
	4.52914	0.19092		0.864008	0.19092
	0.858912	-0.313985		0.200066	-0.313985
	1.21472	-0.693301		-0.521603	-0.693301
	-0.00902831	0.144522		-0.282321	0.144522
	2.16847	-0.945771		1.46172	-0.945771
	0.937252	0.573167		3.46255	0.573167
	2.92419	-0.297657		-0.563216	-0.297657
	0.937235	-0.120778		2.003	-0.120778
	0.48838	0.489346		1.63627	0.489346
	-0.426928	-0.113458		-0.0456632	-0.113458
	2.13937	0.247377		-0.483126	0.247377
	1.97262	-2.88115		0.120921	-2.88115
	-0.882554	-0.866699		-0.161483	-0.866699
	0.242397	-0.400252		-0.591052	-0.400252
	0.637938	-0.42786		0.568894	-0.42786
	-1.30565	-0.189602		-0.366505	-0.189602
	0.446312	-0.75866		1.32078	-0.75866
	-0.493187	1.59549		0.253549	1.59549
	-0.641347	-1.34738		-0.253841	-1.34738
	1.04187	-0.302628		0.671825	-0.302628
	-0.181917	-0.295		1.01761	-0.295
	3.58368	-0.904093		0.695293	-0.904093
	0.142281	-1.35721		0.136715	-1.35721
	0.683838	0.802314		2.17765	0.802314
	-0.00549004	-0.553574		0.202046	-0.553574
	-0.853701	-0.802374		1.28887	-0.802374
	0.657449	-0.320617		2.63554	-0.320617
	0.636136	0.639806		1.65348	0.639806
	-0.237429	-1.46135		0.514166	-1.46135
	0.80228	0.615884		1.04472	0.615884
	-0.410283	1.53844		0.138939	1.53844
	-0.013962	-0.815959		0.833996	-0.815959
	-0.0801246	0.190787		-0.361204	0.190787
	0.186816	-0.23917		0.207775	-0.23917
	-0.512225	0.454321		0.382819	0.454321
	0.821352	1.09101		0.223748	1.09101
	1.35684	-1.19501		0.59675	-1.19501
	-0.275286	1.29014		-0.234443	1.29014
	0.561496	-0.58589		0.617231	-0.58589
	-0.181022	-1.62696		0.995734	-1.62696
	0.18974	-0.675352		-0.465003	-0.675352
	1.78861	-0.919197		0.549159	-0.919197
	1.78157	-0.661649		0.40662	-0.661649
	-0.0406452	-1.29988		-0.0401865	-1.29988
	1.29337	-0.934716		0.504383	-0.934716
	0.858057	0.0889956		-0.164533	0.0889956
	-0.00664551	-0.185749		-1.82407	-0.185749
	-1.09431	1.08601		-0.168769	1.08601
	0.545806	-0.0215845		-1.43012	-0.0215845
	0.952092	0.17067		-0.0842659	0.17067
	-0.715205	-0.779349		-2.40197	-0.779349
	0.39189	-0.875565		0.230094	-0.875565
	3.47998	-1.95101		1.64558	-1.95101
	-0.979178	-0.918857		1.05207	-0.918857
	-0.516683	1.34654		0.35334	1.34654
	0.0884572	0.619139		-0.109912	0.619139
	0.334356	-0.681971		-0.451808	-0.681971
	-0.480427	-2.03884		-1.98594	-2.03884
	-0.854758	-1.59867		0.454978	-1.59867
	0.535649	0.133971		1.58527	0.133971
	1.01952	1.07419		1.9878	1.07419
	-0.618827	1.3428		0.466385	1.3428
	0.496599	0.589172		1.07178	0.589172
	-0.627862	-1.11452		-0.431612	-1.11452
	-1.14717	0.17308		-1.09246	0.17308
	-1.12331	0.506509		0.488181	0.506509
	-0.478178	1.22951		1.36722	1.22951
	0.617713	0.966988		3.21778	0.966988
	0.598824	-1.13872		1.75783	-1.13872
	1.16827	-0.859186		1.36425	-0.859186
	-1.35841	0.315661		-1.26445	0.315661
	-1.09794	-0.444541		-1.96452	-0.444541
	-0.297448	0.702678		0.409968	0.702678
	-1.53927	-0.937631		-0.789479	-0.937631
	0.0315953	-0.067328		-0.829591	-0.067328
	-0.806954	0.246596		-0.094677	0.246596
	0.917333	2.15732		1.15752	2.15732
	-0.222929	-1.25913		0.167181	-1.25913
	-0.199601	0.868386		0.44132	0.868386
	-0.342931	-0.0836552		-0.175563	-0.0836552
	-0.2659	0.0238745		0.487125	0.0238745
	-0.438298	-1.21096		0.406475	-1.21096
	-0.384123	-0.709535		-0.592611	-0.709535
	0.949391	-0.713043		0.56663	-0.713043
	0.331266	1.5214		0.922139	1.5214
	0.254326	-0.185039		-0.37932	-0.185039
	-0.214641	-1.37563		-1.41293	-1.37563
	1.4254	1.50838		2.10508	1.50838
	0.820752	1.25381		0.855256	1.25381
	-2.29204	1.35983		-2.00434	1.35983
	0.378651	0.467221		-0.792612	0.467221
	-2.36625	-0.00255665		-2.67455	-0.00255665
	-0.181196	-0.781147		0.109856	-0.781147
	-0.440422	-0.744608		0.0800438	-0.744608
	0.235539	0.987628		0.314366	0.987628
	-1.00108	1.10958		0.139167	1.10958
	-1.16604	1.65624		-0.595848	1.65624
	-0.924391	0.0175509		-2.18647	0.0175509
	-0.637737	0.693546		0.127129	0.693546
	-0.450841	0.192819		-0.553746	0.192819
	-0.212702	0.940142		0.064582	0.940142
	-1.44382	1.25097		0.124351	1.25097
	-0.127447	0.543224		0.0664995	0.543224
	-0.120215	0.46893		-0.261234	0.46893
	0.644875	0.0762568		-0.0570949	0.0762568
	-0.628227	-0.45355		0.134156	-0.45355
	-0.937991	0.713604		-0.0499011	0.713604
	-0.139032	0.342068		-0.466628	0.342068
	-0.801157	0.234886		-1.21736	0.234886
	0.163209	0.0538715		0.477357	0.0538715
	-0.885469	-1.51593		0.0133564	-1.51593
	0.0140633	0.508948		-0.851626	0.508948
	-0.683131	2.03875		-0.258232	2.03875
	-0.665663	0.276634		0.622911	0.276634
	-0.21816	0.508599		0.32542	0.508599
	-0.64063	2.89484		0.230798	2.89484
	-2.20549	-1.55814		-2.64808	-1.55814
	-0.854281	1.93854		-0.0654584	1.93854
	-0.102499	2.02247		0.720677	2.02247
	-1.68864	-0.530834		-2.58844	-0.530834
	-0.23056	2.34321		0.116206	2.34321
	-0.237632	1.29208		-0.748706	1.29208
	-0.484807	-0.0540135		0.787117	-0.0540135
	-0.560035	-0.552048		-0.473239	-0.552048
	0.299173	0.472028		-0.54737	0.472028
	-1.10033	0.924114		0.282303	0.924114
	-2.07417	0.505921		-2.32733	0.505921
	-0.720227	0.766807		0.174473	0.766807
	1.08332	0.470276		-0.578066	0.470276
	1.13581	-1.29104		0.311119	-1.29104
	1.38573	1.76146		2.0015	1.76146
	-1.84032	0.206537		-2.49792	0.206537
	-1.1881	-0.0889415		-0.427343	-0.0889415
	-0.0722676	1.78003		-0.246792	1.78003
	-0.948327	-0.10068		-0.65669	-0.10068
	-0.312623	-0.0192882		0.509189	-0.0192882
	-0.00836058	-0.838957		-0.0361268	-0.838957
	1.35782	-0.328937		-0.0484891	-0.328937
	-2.0517	0.577378		-1.37049	0.577378
	0.138247	1.05887		0.206111	1.05887
	0.0894719	-0.780808		-0.0790707	-0.780808
	0.163819	-0.379167		0.0997101	-0.379167
	-0.2203	-1.04293		1.0772	-1.04293
	0.961527	0.0665674		-0.0611187	0.0665674
	0.482681	-1.42463		1.24993	-1.42463
	0.0614448	1.05645		0.0618249	1.05645
	0.690474	0.772882		0.238743	0.772882
	-0.401287	-1.19582		1.35418	-1.19582
	1.377	0.617227		-0.0692898	0.617227
	-0.641839	-0.527713		0.90563	-0.527713
	0.606969	-1.8599		0.293286	-1.8599
	-0.741823	-0.825827		-0.270698	-0.825827
	0.0636331	-0.886381		-0.203229	-0.886381
	-0.231823	-0.685943		-0.135326	-0.685943
	1.64444	0.239459		-0.0152086	0.239459
	-0.61305	-0.179096		-2.32545	-0.179096
	-0.338127	-0.0593173		0.391187	-0.0593173
	-0.116336	0.628632		-0.87084	0.628632
	0.384062	-1.30945		1.18968	-1.30945
	1.64402	-1.12603		0.668865	-1.12603
	-0.360083	-0.304332		-0.496858	-0.304332
	-0.919689	-0.961308		0.492702	-0.961308
	0.668273	0.172348		-0.247073	0.172348
	0.248959	0.857763		0.686131	0.857763
	-0.0386253	-1.61078		0.261363	-1.61078
	-0.0726809	0.701876		-0.224614	0.701876
	-1.27176	-0.897153		-1.71009	-0.897153
	-0.173497	-2.29169		-0.308805	-2.29169
	0.650575	-1.50733		-0.255047	-1.50733
	-1.43394	-1.16662		-0.119323	-1.16662
	0.312449	0.0732876		-0.640853	0.0732876
	-0.942934	-0.623685		-0.800678	-0.623685
	0.0192265	0.102274		1.06669	0.102274
	-0.35866	-0.373067		0.483838	-0.373067
	1.24473	1.00717		0.603574	1.00717
	1.22937	0.523099		-0.671801	0.523099
	0.550262	0.141302		-0.0882717	0.141302
	1.31525	0.541419		-0.057555	0.541419
	0.571511	-0.252088		0.33994	-0.252088
	2.74913	-0.0847143		1.26688	-0.0847143
	0.800912	0.710296		0.664579	0.710296
	1.35791	0.721278		0.688685	0.721278
	2.48513	0.000702509		1.0709	0.000702509
	0.930468	0.503091		0.478023	0.503091
	0.66818	0.222678		-0.0148512	0.222678
	2.29842	-0.748123		1.75224	-0.748123
	2.39512	-1.00094		1.76765	-1.00094
	-0.954981	-1.18939		-1.66196	-1.18939
	1.07045	-0.304258		1.64471	-0.304258
	-0.226693	0.210188		0.917282	0.210188
	-0.109572	-0.16491		0.323326	-0.16491
	-1.02921	-0.87787		-1.70871	-0.87787
	1.28364	-1.32692		0.176154	-1.32692
	0.26771	2.55202		0.190838	2.55202
	0.713758	-0.521719		-0.409366	-0.521719
	-0.580982	0.929212		-0.475888	0.929212
	2.46042	0.647249		0.939335	0.647249
	0.576936	-0.698538		1.08933	-0.698538
	1.98508	0.815131		0.145643	0.815131
	0.190358	-0.98008		-0.595607	-0.98008
	-0.430735	0.0873443		-0.827542	0.0873443
	1.41748	-0.775398		-0.251075	-0.775398
	2.07399	-0.945879		0.441235	-0.945879
	0.0403025	-0.240551		-0.968216	-0.240551
	1.94552	-1.26778		1.0558	-1.26778
	0.0952797	1.09309		-1.16815	1.09309
	1.98503	-0.960744		1.27006	-0.960744
	0.385219	-1.5554		1.10951	-1.5554
	-0.67132	0.0886917		-0.053342	0.0886917
	-1.41655	-1.37637		-1.18926	-1.37637
	0.00314731	-0.166954		-0.908395	-0.166954
	1.05635	0.26225		0.539037	0.26225
	0.594054	-0.563423		0.982232	-0.563423
	-0.558944	-1.07893		-0.811746	-1.07893
	-1.4315	-2.08495		1.06708	-2.08495
	-0.482339	-0.180657		-1.17858	-0.180657
	0.772739	-0.810573		-0.352412	-0.810573
	0.399328	-0.00679375		-0.637884	-0.00679375
	0.0962559	-0.384451		-0.571647	-0.384451
	-0.601795	-1.5714		0.726824	-1.5714
	-1.5301	-0.708952		-2.0428	-0.708952
	0.17824	-0.690246		0.984814	-0.690246
	-0.304317	-1.06694		1.05641	-1.06694
	0.382699	-0.397703		0.529307	-0.397703
	-0.838999	-0.980702		0.528512	-0.980702
	-0.197084	1.37912		0.474725	1.37912
	0.559243	-0.916699		1.23583	-0.916699
	-0.598194	-0.459		-0.687854	-0.459
	0.475999	1.70017		1.15591	1.70017
	-0.542631	2.72593		0.321301	2.72593
	-0.155213	1.47336		-0.7902	1.47336
	-0.287279	0.963394		-0.478973	0.963394
	-0.300759	1.74346		1.62598	1.74346
	-0.306167	2.78793		-0.501266	2.78793
	0.516165	2.04858		-0.101769	2.04858
	0.473083	2.02005		1.28658	2.02005
	-0.862472	2.39776		-1.37606	2.39776
	-0.7101	2.12176		-0.431959	2.12176
	0.302277	-1.06943		-0.3549	-1.06943
	-0.262849	-0.702971		-0.115222	-0.702971
	-0.412711	-1.71262		0.52623	-1.71262
	-0.41177	-0.657067		-0.575734	-0.657067
	0.0210981	0.0322632		-0.100787	0.0322632
	-1.36743	0.163293		-1.2048	0.163293
	-0.276573	-0.598179		-0.0339776	-0.598179
	-1.16462	0.177653		-0.66552	0.177653
	-1.3613	1.01995		-0.696664	1.01995
	-0.849847	0.501844		0.10665	0.501844
	-1.49323	1.30346		-0.904673	1.30346
	-0.0317876	-0.214489		0.323412	-0.214489
	-1.14757	0.518198		-2.34708	0.518198
	-0.503109	0.123222		-0.093129	0.123222
	-1.57051	-0.750671		-1.72147	-0.750671
	-0.362866	0.719697		0.198683	0.719697
	-0.484119	-0.529263		-0.325705	-0.529263
	-1.12744	-0.661014		-1.50149	-0.661014
	-0.341451	-0.515484		0.118637	-0.515484
	0.972894	0.551556		0.00684444	0.551556
	-1.31468	1.48342		-1.12967	1.48342
	-1.29428	-0.481494		-0.0303543	-0.481494
	-1.20752	-0.36985		-0.316849	-0.36985
	-0.35892	0.282434		0.940711	0.282434
	-0.272475	0.477867		0.0378481	0.477867
	0.687682	0.775461		-0.279689	0.775461
	1.23728	1.61361		-0.462871	1.61361
	-0.277994	-0.294468		0.00187628	-0.294468
	-0.0816686	-1.36009		0.747837	-1.36009
	-0.230471	-0.466646		1.36343	-0.466646
	-0.874252	0.197579		-0.261702	0.197579
	-0.656162	0.402417		-0.513278	0.402417
	4.12703	-0.281951		1.85775	-0.281951
	-1.12853	-0.262016		-1.4941	-0.262016
	-0.612548	-0.104998		-0.0167674	-0.104998
	-0.459853	0.678486		-0.194741	0.678486
	0.485438	0.12803		1.33433	0.12803
	1.13871	-0.293104		1.17545	-0.293104
	0.5389	-0.595917		0.962255	-0.595917
	-0.203359	0.88325		-0.274627	0.88325
	1.107	0.854528		0.0553982	0.854528
	-0.310844	-0.574401		-0.901175	-0.574401
	-1.11752	0.238704		-1.40126	0.238704
	0.637759	-0.510197		1.76856	-0.510197
	-0.909478	-0.54322		-0.050901	-0.54322
	0.210039	1.70362		-0.929712	1.70362
	-0.338554	1.16995		-1.00599	1.16995
	0.0910347	-0.232834		-0.662019	-0.232834
	-0.89405	-1.76105		-0.669521	-1.76105
	0.503724	-0.881425		0.236426	-0.881425
	-0.499602	-1.23151		-0.052006	-1.23151
	-0.504853	-0.41523		-0.502831	-0.41523
	-0.453919	-0.0721663		-0.162262	-0.0721663
	1.94577	0.0600879		2.56308	0.0600879
	-0.00243437	-0.741298		0.330543	-0.741298
	0.562687	-0.704423		0.365676	-0.704423
	0.152737	-0.238506		0.49767	-0.238506
	-0.346126	-1.19362		0.622576	-1.19362
	-0.0656275	-1.04591		-0.895837	-1.04591
	0.0424179	-0.748369		0.102553	-0.748369
	1.56532	-0.15415		0.785748	-0.15415
	0.264286	-1.41214		0.116952	-1.41214
	0.0682224	0.322237		0.125622	0.322237
	-0.43975	1.05176		-0.464348	1.05176
	0.558556	0.100146		0.319281	0.100146
	0.35009	-1.43798		1.47227	-1.43798
	-0.0795215	-0.0168762		1.06633	-0.0168762
	0.87107	0.477927		0.506817	0.477927
	-0.644319	-0.978454		-1.55084	-0.978454
	0.0865484	0.28036		0.0766917	0.28036
	2.20319	-0.186905		0.161494	-0.186905
	0.804809	-0.943018		0.745826	-0.943018
	-0.472651	1.68781		-0.478612	1.68781
	-0.555761	1.35762		-1.77379	1.35762
	-0.0135603	-0.646262		-0.34779	-0.646262
	1.97984	-0.678461		1.16887	-0.678461
	-0.110781	-1.08022		0.193224	-1.08022
	0.399772	-0.120283		-0.0339616	-0.120283
	0.464054	0.957678		0.105274	0.957678
	0.674323	-1.57425		0.216619	-1.57425
	0.166529	-1.6808		1.13194	-1.6808
	0.0396719	0.0441167		-0.357687	0.0441167
	-0.930569	-0.525594		-0.488162	-0.525594
	-0.190214	-0.118873		-0.438028	-0.118873
	0.870051	-0.48405		0.0735971	-0.48405
	-1.10078	0.659948		-2.02381	0.659948
	-1.47521	-0.698715		-2.53075	-0.698715
	-0.164035	0.519687		-2.00468	0.519687
	-0.594325	-0.362157		-1.01653	-0.362157
	-1.41648	0.487779		-1.65581	0.487779
	-0.469072	-1.35935		-0.27505	-1.35935
	1.13742	0.913777		1.21587	0.913777
	1.86253	-1.80517		0.551782	-1.80517
	1.08975	-0.812038		0.105402	-0.812038
	1.11078	-1.177		0.493746	-1.177
	0.333232	0.768183		0.735315	0.768183
	0.204845	0.775753		1.10158	0.775753
	3.31209	-0.835165		2.21073	-0.835165
	2.27233	1.2259		0.121855	1.2259
	-0.761215	0.576733		-0.0721916	0.576733
	-0.54992	0.710627		-1.24419	0.710627
	0.0507884	-0.555213		0.40893	-0.555213
	0.336758	0.0951971		-0.119499	0.0951971
	0.304293	0.575858		1.43156	0.575858
	0.104592	0.57578		2.18519	0.57578
	0.798715	-1.54353		1.61232	-1.54353
	-1.00683	-0.0389319		-1.97507	-0.0389319
	4.06438	-0.369415		2.07115	-0.369415
	-0.382423	0.684422		1.47366	0.684422
	-1.69609	-0.829308		-0.948287	-0.829308
	-1.69255	-2.37763		-0.801634	-2.37763
	-1.78026	0.17825		-0.675875	0.17825
	0.958438	-0.315413		-0.269478	-0.315413
	0.865095	1.91051		0.600091	1.91051
	-1.67317	-0.348719		-0.843567	-0.348719
	0.356182	-1.15747		2.98615	-1.15747
	-0.27946	0.0800019		0.56272	0.0800019
	-0.025317	-0.113078		0.483988	-0.113078
	-1.16857	1.11652		-0.215512	1.11652
	3.426	0.143785		2.00501	0.143785
	-1.144	1.4067		-1.16293	1.4067
	-0.349316	1.51435		-1.3027	1.51435
	-1.52913	-0.289062		-1.40384	-0.289062
	0.229688	0.415725		-0.0453191	0.415725
	-0.530637	-0.111054		0.735192	-0.111054
	0.756217	-0.294307		1.44248	-0.294307
	-0.486475	0.469328		-0.230115	0.469328
	-0.61214	-0.794955		1.33418	-0.794955
	-0.994901	0.814898		-0.789499	0.814898
	-0.592455	1.14501		-0.821415	1.14501
	0.562171	0.406789		0.336013	0.406789
	2.02795	-1.98871		2.31618	-1.98871
	0.575199	0.870457		1.07223	0.870457
	0.108523	-0.57604		-1.19585	-0.57604
	0.517119	1.80242		0.0833987	1.80242
	-0.49653	1.77318		-0.83123	1.77318
	0.761482	-0.39985		-0.7271	-0.39985
	-0.961603	-0.496512		-0.429032	-0.496512
	-0.315693	0.280078		0.227722	0.280078
	-0.249673	0.658233		-0.616748	0.658233
	-0.31835	0.509802		0.125864	0.509802
	0.0327168	-0.184749		-0.3216	-0.184749
	1.05685	0.83042		0.639655	0.83042
	0.643967	-0.581153		0.719474	-0.581153
	0.632608	1.73279		0.919743	1.73279
	-0.0762923	-0.461166		1.85493	-0.461166
	1.55627	-1.77017		1.71269	-1.77017
	1.03434	0.0342829		1.24918	0.0342829
	1.47501	0.520413		0.634574	0.520413
	-0.139081	1.1852		0.551996	1.1852
	-0.551784	0.148371		-1.20218	0.148371
	2.40478	-0.332144		1.97116	-0.332144
	0.111615	0.00553385		-0.454198	0.00553385
	0.327832	0.147336		0.284628	0.147336
	0.154312	0.853035		0.0292209	0.853035
	0.398954	-0.166231		-0.417353	-0.166231
	0.79402	-0.848978		0.818273	-0.848978
	0.981848	-0.156355		0.00988908	-0.156355
	-1.38468	-0.598101		0.134013	-0.598101
	0.0915136	1.72788		-0.871381	1.72788
	-1.01178	-0.764515		-0.829524	-0.764515
	-0.975227	-0.259974		-0.626812	-0.259974
	-1.04374	-0.35379		-0.440851	-0.35379
	-0.130193	0.140825		1.37873	0.140825
	1.05661	-1.51191		1.59661	-1.51191
	0.347041	0.447634		-0.676029	0.447634
	1.0319	-0.486116		1.65961	-0.486116
	1.11711	-0.825261		0.700306	-0.825261
	-0.0508763	0.0916288		-0.496543	0.0916288
	-0.201174	-0.980285		0.593284	-0.980285
	-0.251477	1.42739		-0.861942	1.42739
	-0.339897	-1.19467		0.814247	-1.19467
	0.370258	0.883047		0.590986	0.883047
	0.278422	1.558		0.920764	1.558
	1.16492	0.637137		0.431526	0.637137
	0.519312	-0.217327		0.677871	-0.217327
	0.901589	-0.738561		2.01705	-0.738561
	0.156938	0.753324		0.922271	0.753324
	-1.4912	1.42227		-0.700676	1.42227
	-0.518507	2.49668		1.18194	2.49668
	0.146289	0.10293		0.577564	0.10293
	0.924287	-2.34035		0.225258	-2.34035
	0.819209	0.133502		0.829463	0.133502
	-0.138252	0.291682		0.701021	0.291682
	-0.49633	0.726165		-0.576382	0.726165
	1.8531	-0.434902		1.64177	-0.434902
	1.79254	0.780733		1.28083	0.780733
	0.314617	1.50785		-0.730082	1.50785
	1.13694	0.592019		-0.737386	0.592019
	0.820174	0.508926		0.406853	0.508926
	-0.249418	-1.38789		-0.747566	-1.38789
	0.522261	0.132908		-0.239445	0.132908
	0.0992841	-0.294307		0.0957702	-0.294307
	0.108472	-0.74518		-0.166627	-0.74518
	-1.52384	-0.516836		-1.04597	-0.516836
	-1.2073	-1.75381		-0.775855	-1.75381
	-0.150169	-0.21576		-0.311761	-0.21576
	-0.0796154	-0.944094		-0.631318	-0.944094
	-0.0845957	-1.60516		0.0596736	-1.60516
	1.04395	-0.152441		0.984437	-0.152441
	0.560444	1.10882		0.844666	1.10882
	-0.365835	0.744855		0.0707017	0.744855
	-0.300176	-0.294157		0.0557939	-0.294157
	-0.00685889	2.42379		0.668703	2.42379
	0.335434	0.0156318		-1.10994	0.0156318
	-1.17789	-0.255307		-1.32017	-0.255307
	-0.625783	-2.16419		-1.00159	-2.16419
	-0.384736	-0.763309		0.23377	-0.763309
	-0.879823	-0.690854		-0.638753	-0.690854
	0.144425	-0.172598		1.55611	-0.172598
	-1.06101	0.602397		-0.784764	0.602397
	0.900837	1.0702		-0.538524	1.0702
	-0.920706	1.27053		-0.921517	1.27053
	0.678852	-0.342102		-0.0248819	-0.342102
	3.41468	-0.16803		0.228298	-0.16803
	-0.229039	-0.671929		0.149438	-0.671929
	0.21229	1.19439		-0.577199	1.19439
	0.237692	-0.381323		-0.507403	-0.381323
	0.148116	-1.72029		-1.28765	-1.72029
	0.772401	-1.39474		-0.479698	-1.39474
	-0.557248	0.397988		-0.864241	0.397988
	-0.495544	-1.08537		-1.02622	-1.08537
	-0.348822	-0.400947		-0.914078	-0.400947
	-2.55239	-0.971085		-2.62235	-0.971085
	-1.12479	-1.29065		-0.469964	-1.29065
	-0.253078	0.290374		-1.03169	0.290374
	-0.465438	0.134886		-0.663372	0.134886
	-0.812302	0.734068		-0.715008	0.734068
	-0.681992	0.695998		-1.13294	0.695998
	-2.39676	-2.29104		-2.84591	-2.29104
	-1.35769	0.138867		-0.886465	0.138867
	1.18003	0.299681		0.147197	0.299681
	-0.778235	0.254986		-0.946028	0.254986
	-0.80079	-1.4056		-1.07483	-1.4056
	-0.311501	-0.0528319		-0.0653132	-0.0528319
	1.24719	0.331266		1.90915	0.331266
	0.784018	1.60483		2.32233	1.60483
	-1.12034	0.24655		1.24874	0.24655
	-0.867653	3.01739		1.25405	3.01739
	-0.721878	-0.496909		1.11457	-0.496909
	-0.0965487	0.795079		0.547145	0.795079
	-0.896751	1.75192		0.391248	1.75192
	-1.11048	2.51365		-0.192739	2.51365
	-1.22424	-0.0658901		0.166164	-0.0658901
	-1.15688	4.76075		-0.8511	4.76075
	-0.371967	0.475104		-0.199904	0.475104
	0.063428	0.509135		1.25561	0.509135
	-0.611922	0.921689		-0.569162	0.921689
	0.0992099	0.448196		-0.737662	0.448196
	-0.175779	1.63828		1.05769	1.63828
	-0.307288	1.00409		1.62408	1.00409
	0.120196	1.19756		0.800069	1.19756
	-0.127008	0.124003		1.24012	0.124003
	0.598037	0.995664		0.896654	0.995664
	0.710332	-0.872047		1.71525	-0.872047
	-0.222162	0.0955703		1.45196	0.0955703
	0.374218	-1.72851		0.596559	-1.72851
	0.968274	-0.562905		0.867521	-0.562905
	0.133668	0.148397		1.21144	0.148397
	2.05799	0.117524		0.766337	0.117524
	3.25856	0.18236		2.12512	0.18236
	0.95651	0.265461		1.75141	0.265461
	0.214663	-1.83176		1.08631	-1.83176
	0.4038	0.155689		1.41542	0.155689
	0.726037	-0.0154245		1.07301	-0.0154245
	3.7108	-1.55339		0.28341	-1.55339
	0.74993	0.556004		-0.378933	0.556004
	-0.390298	-1.50456		-0.108757	-1.50456
	0.909685	-0.148959		2.33772	-0.148959
	0.00564494	0.487871		-0.0793448	0.487871
	1.06222	1.53984		0.773752	1.53984
	1.01924	-2.22258		-1.08652	-2.22258
	-0.206692	-0.167528		0.246597	-0.167528
	-0.630791	0.451435		-0.0310244	0.451435
	0.277097	0.672016		-0.513933	0.672016
	0.236403	0.759381		0.0994509	0.759381
	0.618411	-0.716062		-1.10207	-0.716062
	0.758962	0.355964		0.567642	0.355964
	-1.3675	-0.0822603		0.786289	-0.0822603
	1.61957	-1.2293		1.86862	-1.2293
	1.89454	-0.465061		1.71848	-0.465061
	0.606056	0.0944716		-0.818152	0.0944716
	0.0901736	1.27499		-0.0840196	1.27499
	0.42936	-0.504493		-0.281789	-0.504493
	0.743125	0.406908		-0.330681	0.406908
	0.10517	-0.67049		0.687655	-0.67049
	-0.230531	-2.37537		0.59069	-2.37537
	0.27793	0.236916		-0.198946	0.236916
	1.36733	-1.03055		1.39069	-1.03055
	-1.14496	0.128033		-0.578847	0.128033
	-0.350932	0.213183		-0.386413	0.213183
	0.67682	0.243158		-0.0773325	0.243158
	0.800491	-0.16827		0.208856	-0.16827
	-0.786452	-1.28103		-0.443672	-1.28103
	0.971114	0.176016		0.0512586	0.176016
	0.940931	1.16263		0.0804381	1.16263
	1.35905	0.0668686		-0.58583	0.0668686
	-1.28815	-1.14449		-1.11314	-1.14449
	-0.0688334	0.387527		-0.875434	0.387527
	-0.267548	0.283564		-0.355724	0.283564
	0.373399	-0.827372		-0.271201	-0.827372
	-0.494341	-0.0345431		-0.683868	-0.0345431
	0.0448976	-1.01015		0.809426	-1.01015
	-0.60354	0.0698598		-0.320114	0.0698598
	-0.0152176	-0.415957		-0.721842	-0.415957
	-0.0293513	0.356896		-0.848133	0.356896
	1.4309	-1.94592		1.05722	-1.94592
	-0.58411	-0.15963		-0.364969	-0.15963
	0.345707	-0.581783		0.920446	-0.581783
	-0.287978	-1.3821		-0.818182	-1.3821
	-0.140525	-1.8163		0.423077	-1.8163
	-1.0939	0.246856		-0.334318	0.246856
	0.390624	0.0588483		-0.164476	0.0588483
	-1.29373	0.55677		-1.59763	0.55677
	-0.947383	0.551133		-0.366027	0.551133
	0.17973	0.695735		-0.573682	0.695735
	-1.03913	-0.0799093		-0.829457	-0.0799093
	-0.627812	0.51435		-0.697296	0.51435
	0.659563	0.399437		1.23185	0.399437
	-2.58485	0.103016		-2.92156	0.103016
	0.406494	-1.96096		-0.172119	-1.96096
	0.553525	-1.174		-1.03029	-1.174
	-0.212468	0.599871		-0.356948	0.599871
	-0.551384	0.787989		-0.451765	0.787989
	-0.591151	1.16902		0.416813	1.16902
	-2.86352	-0.767094		-3.13431	-0.767094
	-0.89312	-0.33798		-0.120562	-0.33798
	-0.436651	1.10338		0.160515	1.10338
	-0.478114	0.0710094		-0.799564	0.0710094
	0.93511	1.26984		-0.147617	1.26984
	-1.03629	-1.7267		0.509244	-1.7267
	1.39171	0.0343265		-0.319542	0.0343265
	0.25215	-0.764792		0.0693846	-0.764792
	0.719927	-0.0968424		1.10506	-0.0968424
	0.847483	0.230129		-0.846688	0.230129
	-0.161411	0.715441		-0.12642	0.715441
	0.385245	0.606002		-0.307874	0.606002
	-0.762518	0.478688		-0.687452	0.478688
	0.0606678	0.198102		-0.367045	0.198102
	0.876875	-0.543404		1.29284	-0.543404
	1.11855	-0.128152		-0.78197	-0.128152
	-1.59713	0.309832		-1.56984	0.309832
	-1.4017	-1.25868		-0.437053	-1.25868
	1.1343	-0.72681		-0.660796	-0.72681
	0.905478	-1.05267		0.98255	-1.05267
	0.367952	0.221119		-0.244567	0.221119
	0.0801482	-0.480606		-0.261632	-0.480606
	-1.42512	0.286063		-1.40369	0.286063
	-0.898951	-0.158949		-0.764943	-0.158949
	-0.489728	-0.49743		-0.85045	-0.49743
	-0.488634	0.0618965		-0.561971	0.0618965
	-1.50863	-0.40143		-1.15852	-0.40143
	-0.634594	0.0514748		-0.206136	0.0514748
	-0.805908	0.110085		-1.46745	0.110085
	-0.198763	0.957612		-0.373944	0.957612
	-0.32049	0.573915		0.157644	0.573915
	-0.168457	-0.183504		-0.707147	-0.183504
	-2.30738	0.881487		-2.50411	0.881487
	0.458772	-1.97997		0.365687	-1.97997
	1.52763	-0.551946		-0.00404296	-0.551946
	-2.8437	-0.128494		-3.14782	-0.128494
	0.136149	-0.278482		-0.963091	-0.278482
	-0.254148	-0.851486		-0.188454	-0.851486
	-0.321906	-1.21749		0.324066	-1.21749
	-0.441001	0.801912		0.280143	0.801912
	-0.100267	-1.31127		-0.851211	-1.31127
	0.0239894	-0.321846		0.305836	-0.321846
	0.226193	0.346807		0.0135131	0.346807
	1.30724	-0.464774		-0.12444	-0.464774
	-1.09652	0.294256		-0.344168	0.294256
	-0.0138588	0.208305		1.18596	0.208305
	-0.026823	1.14444		1.69617	1.14444
	0.621135	0.942582		0.948154	0.942582
	0.797551	1.81118		1.06721	1.81118
	-0.947764	0.287151		1.27907	0.287151
	0.54128	1.37873		1.64659	1.37873
	-0.3892	-0.308799		1.10728	-0.308799
	-0.583879	0.932859		-0.288179	0.932859
	-0.00862987	-1.11084		-0.076076	-1.11084
	2.35377	1.00217		2.58422	1.00217
	0.0106049	-1.26014		0.883889	-1.26014
	-0.769789	-0.351559		0.052196	-0.351559
	0.164608	0.353766		0.703132	0.353766
	0.174681	-0.373841		-0.582801	-0.373841
	-0.601251	-0.628255		0.51342	-0.628255
	0.413415	0.513744		-0.682973	0.513744
	1.51234	-0.997917		0.115165	-0.997917
	0.359444	-0.343948		-0.257652	-0.343948
	-0.620507	-0.104345		0.0100275	-0.104345
	-0.373289	0.87175		0.47707	0.87175
	0.361958	0.841544		-0.224647	0.841544
	0.634662	0.724175		1.61467	0.724175
	0.63264	-0.115612		0.98456	-0.115612
	-0.50002	1.54751		-0.735316	1.54751
	0.437857	-0.157255		1.30558	-0.157255
	-0.597787	2.47161		0.753478	2.47161
	0.430702	1.38896		-0.365327	1.38896
	0.268378	0.62532		-0.258782	0.62532
	2.22894	-0.464052		1.84325	-0.464052
	0.688681	-0.0574095		-0.29625	-0.0574095
	-0.742943	0.119295		-1.08197	0.119295
	0.102987	0.294777		0.335821	0.294777
	0.17309	-1.63235		-0.372999	-1.63235
	0.0665444	-0.972093		-0.420127	-0.972093
	-0.0159425	0.139223		-0.102763	0.139223
	-1.70419	1.83064		-0.760583	1.83064
	1.4571	-2.05102		0.340685	-2.05102
	-0.688807	-1.58891		-0.202672	-1.58891
	-1.51028	0.280066		-0.564577	0.280066
	0.420572	0.720362		-0.115394	0.720362
	1.18141	0.374095		-0.375433	0.374095
	-0.589377	1.45782		0.469179	1.45782
	-0.335466	0.184597		-1.25687	0.184597
	-1.56681	0.883302		-2.36443	0.883302
	2.14822	-1.56865		0.816417	-1.56865
	-0.495694	-0.991138		-0.425633	-0.991138
	2.28806	-1.39939		2.15612	-1.39939
	-0.144841	-0.918382		0.216101	-0.918382
	-0.72536	0.781826		-0.710295	0.781826
	0.286891	0.0573108		-1.27682	0.0573108
	0.108748	1.42022		-0.717306	1.42022
	-2.21881	-0.229655		-1.78112	-0.229655
	0.787151	-0.172258		0.493846	-0.172258
	0.0346234	0.0980567		-0.469465	0.0980567
	-0.713344	1.43417		-0.351905	1.43417
	-0.0522227	-0.532025		-0.286908	-0.532025
	-0.187291	-2.57176		-0.740702	-2.57176
	0.0821219	-1.2877		0.823099	-1.2877
	-0.604357	-1.28517		-0.203178	-1.28517
	-0.274501	1.64368		-0.261628	1.64368
	-0.278745	-1.38529		1.58614	-1.38529
	-0.407918	-0.109697		-0.465864	-0.109697
	-0.108741	-1.24865		-0.545069	-1.24865
	-0.30117	-0.167516		0.303435	-0.167516
	-0.439635	0.18969		-0.578285	0.18969
	-0.810824	1.19505		-0.527149	1.19505
	0.879691	0.126129		0.196693	0.126129
	0.732844	-0.0975082		0.1264	-0.0975082
	-0.386497	-0.125134		0.00327373	-0.125134
	0.202287	-0.386404		1.11456	-0.386404
	-2.25549	-0.732906		-2.3206	-0.732906
	1.72893	-0.312944		0.37554	-0.312944
	-0.283078	-0.607662		-0.0727311	-0.607662
	0.560171	0.148117		0.0375175	0.148117
	0.389023	0.0288082		0.831976	0.0288082
	0.115472	1.87221		-0.701524	1.87221
	-0.466973	-0.179936		-0.885041	-0.179936
	-2.10113	-0.927076		-2.19223	-0.927076
	-0.349462	-0.177232		0.966683	-0.177232
	2.20622	-0.381297		-0.182137	-0.381297
	1.01149	-0.203734		-0.751581	-0.203734
	-3.17097	-1.31241		-3.18495	-1.31241
	1.38519	-1.31114		0.447949	-1.31114
	-0.905117	1.07655		-0.716805	1.07655
	-0.237556	0.410311		-0.241763	0.410311
	-0.47516	-0.671082		-0.436032	-0.671082
	-0.543497	-0.896073		-0.322403	-0.896073
	-0.630562	0.751813		0.345749	0.751813
	-0.846912	0.988742		-0.338734	0.988742
	1.07751	-0.682465		1.57518	-0.682465
	0.403915	3.68794		0.00199467	3.68794
	0.213794	1.178		0.0145178	1.178
	-0.399743	-0.338424		1.73453	-0.338424
	1.34641	2.40632		0.689801	2.40632
	0.450481	1.16574		0.394145	1.16574
	3.40566	1.39212		-0.318376	1.39212
	-0.735297	1.22096		-0.455995	1.22096
	0.780047	1.01626		-0.342184	1.01626
	0.0572909	-0.706463		1.49606	-0.706463
	2.6092	-0.456959		0.316689	-0.456959
	-0.798205	-0.945601		0.117608	-0.945601
	0.132735	0.00522578		-3.17936	0.00522578
	-0.784872	-0.846777		-0.06624	-0.846777
	0.384984	0.552893		0.130285	0.552893
	-0.798284	0.636675		-0.481665	0.636675
	3.02295	-0.596674		0.75548	-0.596674
	-0.868504	0.847399		-1.54285	0.847399
	0.271556	-0.102467		-0.635985	-0.102467
	-0.190938	-0.345466		-0.307092	-0.345466
	2.26527	0.527517		0.518213	0.527517
	2.75889	-1.78529		-0.310387	-1.78529
	0.438794	-0.525304		2.43509	-0.525304
	0.618015	-0.223144		0.00433709	-0.223144
	-0.115341	-1.47949		1.70569	-1.47949
	-0.42743	2.39594		-0.983612	2.39594
	-0.639201	0.505004		-0.998313	0.505004
	-0.33842	-0.732919		0.00990348	-0.732919
	-0.86746	-1.04785		1.6579	-1.04785
	0.763795	-1.02523		0.475008	-1.02523
	-0.332648	0.00492342		2.1665	0.00492342
	0.00150093	-0.820927		1.3778	-0.820927
	-0.0980051	1.00062		2.13691	1.00062
	0.0547712	0.389476		0.698673	0.389476
	-0.613863	-0.620042		-0.0337597	-0.620042
	-0.961814	0.511844		-0.233077	0.511844
	-0.747662	-0.0598628		-1.08251	-0.0598628
	-0.462583	-0.175554		-0.277932	-0.175554
	-0.5205	-0.0821688		-0.0840639	-0.0821688
	0.106833	-1.3166		-0.319069	-1.3166
	0.424367	-0.230359		-0.489017	-0.230359
	-0.217866	0.444214		-0.986354	0.444214
	-0.924762	-1.01596		-0.509244	-1.01596
	-0.673265	0.622171		-0.201696	0.622171
	-0.71716	0.446541		0.31834	0.446541
	0.660153	-0.559497		0.107466	-0.559497
	-0.683111	-0.136581		-0.105884	-0.136581
	1.01281	0.273379		0.209618	0.273379
	-1.07673	-1.17028		-0.354764	-1.17028
	-0.855639	-0.381813		-0.502731	-0.381813
	-0.313962	-1.01052		-3.44936	-1.01052
	0.645364	-0.880951		-0.51075	-0.880951
	-0.644696	0.719416		0.192931	0.719416
	-0.391347	-0.964092		-0.28903	-0.964092
	1.23872	0.0677707		0.0266972	0.0677707
	-0.583139	0.753105		-0.258182	0.753105
	-0.658139	-0.995958		0.0804492	-0.995958
	-0.926076	0.537306		-0.429185	0.537306
	-0.112673	-1.41526		0.0967196	-1.41526
	-0.982515	-0.256179		-1.11277	-0.256179
	-0.549521	-0.590118		-0.0790159	-0.590118
	-0.634308	0.883153		-0.841136	0.883153
	-0.542214	1.02591		0.322328	1.02591
	-0.328393	-0.700916		0.292229	-0.700916
	-0.608542	-0.838138		0.0278865	-0.838138
	-1.17428	0.449297		0.959394	0.449297
	-0.715344	-0.521314		1.12538	-0.521314
	-0.38933	-0.0245999		-0.303254	-0.0245999
	-1.4151	-0.684396		-2.83435	-0.684396
	-0.455656	-0.675909		0.0233699	-0.675909
	-0.652314	0.366873		0.0902494	0.366873
	0.746238	0.535814		-0.0266685	0.535814
	-0.442873	-0.312578		-0.250792	-0.312578
	1.28264	1.61581		1.33175	1.61581
	-0.420714	-0.376374		0.539617	-0.376374
	-0.313635	0.415928		-0.511291	0.415928
	-0.0660028	0.137549		0.735857	0.137549
	1.06575	-0.25918		0.420056	-0.25918
	0.728433	0.343607		0.42391	0.343607
	1.63515	-0.157475		0.247898	-0.157475
	-0.377309	-0.081846		0.135425	-0.081846
	-0.906452	0.643798		-0.362889	0.643798
	-1.68668	4.41293		-4.11231	4.41293
	1.32985	-0.120093		0.26142	-0.120093
	0.0416896	-0.103787		0.201867	-0.103787
	-0.0941044	-0.549952		-0.0708479	-0.549952
	1.31221	-1.27467		0.0256437	-1.27467
	1.37934	-0.250181		0.822753	-0.250181
	0.66391	-0.435137		0.732225	-0.435137
	-0.696012	0.15733		-0.722807	0.15733
	1.51378	0.59231		1.27811	0.59231
	0.589142	0.420408		0.0338503	0.420408
	-0.859689	-1.7664		0.203982	-1.7664
	1.36604	0.958999		-0.463792	0.958999
	0.473191	-0.466893		-0.00619974	-0.466893
	1.76929	-0.17868		0.70901	-0.17868
	-1.18365	-1.46596		-0.529622	-1.46596
	-1.49243	0.684122		-0.0398562	0.684122
	-0.496426	-0.44794		0.421579	-0.44794
	-0.279017	-0.450958		-0.622684	-0.450958
	-1.01665	-0.968338		-0.222814	-0.968338
	-0.762981	-0.162114		0.356832	-0.162114
	-0.113147	-1.08485		0.833563	-1.08485
	-0.964121	1.18959		-0.354173	1.18959
	-0.445906	0.739319		-0.377457	0.739319
	-0.000542135	0.476136		2.14095	0.476136
	-0.153561	-1.2675		0.380929	-1.2675
	-0.469701	-1.2698		0.37228	-1.2698
	0.518936	1.30481		1.85238	1.30481
	-0.205734	-0.829999		0.960603	-0.829999
	-0.953477	0.874778		-1.68557	0.874778
	-0.0526041	-1.05782		-0.928915	-1.05782
	-0.173886	0.0683348		0.262696	0.0683348
	-0.618117	-0.58206		0.950062	-0.58206
	-0.214038	2.21556		-0.161175	2.21556
	0.732306	-0.8518		1.35369	-0.8518
	-0.7836	2.46194		-0.600931	2.46194
	-0.437091	1.49057		-0.609879	1.49057
	0.275925	1.67193		1.03116	1.67193
	-0.135756	-0.770863		-0.549094	-0.770863
	-0.632931	0.587382		-0.549914	0.587382
	-0.511981	1.02847		0.0340773	1.02847
	0.380861	0.999598		0.637195	0.999598
	6.12399	-0.485126		3.55134	-0.485126
	-0.536913	1.17394		-0.525669	1.17394
	0.888675	0.917678		0.0528911	0.917678
	-0.613094	-0.0668268		-0.307111	-0.0668268
	-0.652963	1.14245		-0.372143	1.14245
	-1.64333	-0.897624		-2.45098	-0.897624
	-0.25723	0.825682		-0.364745	0.825682
	-0.601783	-1.6127		-0.601758	-1.6127
	0.380016	-0.152535		-0.49985	-0.152535
	-0.784534	0.274641		-0.619804	0.274641
	-1.19053	1.861		-0.648681	1.861
	-0.959775	0.873446		-0.607984	0.873446
	1.11917	-0.557254		1.66572	-0.557254
	0.33741	-1.00691		0.898947	-1.00691
	-0.55002	-0.176444		-1.05891	-0.176444
	0.092705	0.0879043		0.184572	0.0879043
	-0.494212	-0.131189		-0.760535	-0.131189
	-0.662002	-0.4595		0.340723	-0.4595
	-0.361031	-0.648052		-0.174259	-0.648052
	0.0520189	-0.0524717		-0.275089	-0.0524717
	-0.510446	1.02993		-0.299218	1.02993
	-0.339517	-0.235024		-0.771842	-0.235024
	1.02555	1.20605		-0.566088	1.20605
	1.26341	-0.258328		0.717866	-0.258328
	1.59353	-0.550886		2.1371	-0.550886
	0.886925	-0.590373		0.550011	-0.590373
	-0.0929204	0.425274		-0.478579	0.425274
	-1.78858	2.39353		-2.44641	2.39353
	-0.447168	0.84564		-0.236429	0.84564
	-0.385389	1.45615		-0.532533	1.45615
	2.18303	-0.146839		-0.467056	-0.146839
	-0.599969	0.74881		-0.148763	0.74881
	0.831072	-1.93587		4.49889	-1.93587
	0.234341	1.18905		0.744753	1.18905
	-0.257106	-0.959072		-0.500003	-0.959072
	-0.728487	0.614403		-0.367844	0.614403
	-0.191614	0.0536339		-0.557956	0.0536339
	-0.792633	-0.934408		-0.655935	-0.934408
	-0.858353	-1.16852		-0.190534	-1.16852
	-0.799565	0.600285		-0.0480117	0.600285
	1.40851	1.69179		-0.170287	1.69179
	-0.368565	0.198281		0.57187	0.198281
	1.70455	-1.91437		0.363349	-1.91437
	0.05047	0.031462		0.546533	0.031462
	-0.349275	-0.52491		-0.0564256	-0.52491
	0.346527	-1.97435		-0.308817	-1.97435
	0.664309	-1.24294		0.365728	-1.24294
	-0.250144	-0.398125		-0.404598	-0.398125
	-0.971991	0.56403		-0.635541	0.56403
	0.705288	0.895064		-0.534518	0.895064
	0.0766957	-0.513864		0.0560663	-0.513864
	-0.363292	0.42185		-0.0640765	0.42185
	0.239163	-1.01626		-0.435649	-1.01626
	-0.77395	-0.105593		-0.776335	-0.105593
	-0.140193	-0.942764		-0.013382	-0.942764
	0.917131	0.875916		0.0124619	0.875916
	-0.537781	1.50373		-1.34113	1.50373
	-0.0890744	-0.857961		1.1775	-0.857961
	-0.423151	-0.807709		-0.589532	-0.807709
	-0.552693	-0.0666698		-1.00673	-0.0666698
	-0.754839	-0.487343		-1.29826	-0.487343
	-0.719351	-0.358256		-0.627734	-0.358256
	1.25192	-0.0776957		0.133634	-0.0776957
	0.563233	-1.26654		1.46337	-1.26654
	-0.891898	-0.52113		-0.52859	-0.52113
	1.43606	-1.18242		0.672166	-1.18242
	-0.0461303	-0.187486		-0.664591	-0.187486
	-0.269304	-0.438313		-0.568604	-0.438313
	-0.697463	0.276999		-0.337982	0.276999
	0.0766139	-1.28393		0.459515	-1.28393
	0.9052	-0.229589		0.734618	-0.229589
	-0.786898	1.27841		-0.155238	1.27841
	-0.20118	-0.4176		-0.0293687	-0.4176
	-0.0727967	-0.955618		-0.146473	-0.955618
	0.842021	-0.543949		-0.299029	-0.543949
	2.57575	-0.912864		1.29115	-0.912864
	0.542015	-0.59658		0.344377	-0.59658
	0.729142	0.0773883		1.33826	0.0773883
	-1.26688	1.26673		-0.105396	1.26673
	-0.661913	0.794876		-0.0711501	0.794876
	-1.07635	-0.0117106		-0.761623	-0.0117106
	-0.590281	-0.754111		-0.406559	-0.754111
	-0.543852	0.713529		-0.763907	0.713529
	0.103988	-0.298894		0.221067	-0.298894
	-0.28781	-0.557315		-0.493649	-0.557315
	-0.987212	-1.51923		-1.70288	-1.51923
	-1.94897	3.34723		-2.25447	3.34723
	0.482916	-1.47208		-0.445404	-1.47208
	1.51405	-0.344249		0.567939	-0.344249
	1.64433	2.02512		2.21211	2.02512
	-0.100189	-0.0220845		0.497287	-0.0220845
	-0.338218	-1.13491		-0.867631	-1.13491
	-0.670538	-0.568426		-0.693794	-0.568426
	0.0262176	-0.257048		0.150367	-0.257048
	-1.04733	1.58728		-0.15687	1.58728
	-0.691277	-0.802383		-0.340701	-0.802383
	-0.139814	0.773119		0.510222	0.773119
	-0.711902	0.758943		0.0820512	0.758943
	0.169038	-1.45729		-0.451629	-1.45729
	-0.389668	1.31292		0.297152	1.31292
	-0.811129	-0.0138326		0.478606	-0.0138326
	0.731336	-0.262348		3.1108	-0.262348
	-0.479837	0.192486		0.599	0.192486
	0.461629	2.08082		1.46651	2.08082
	-0.568034	1.23091		-0.865743	1.23091
	-0.0541123	-0.238627		1.05593	-0.238627
	-0.908021	0.519796		-0.414998	0.519796
	2.78149	-0.531506		3.1895	-0.531506
	-0.23476	-0.580501		0.0486623	-0.580501
	-0.143069	-0.295368		0.341727	-0.295368
	0.140575	-0.48687		1.74533	-0.48687
	0.59592	0.357939		1.53256	0.357939
	1.49226	0.192497		-0.468505	0.192497
	-0.158843	-1.39297		1.98785	-1.39297
	-0.591898	0.33956		0.857537	0.33956
	-0.61972	-0.165321		-0.179663	-0.165321
	-1.1209	0.0251563		-0.4958	0.0251563
	1.54386	-0.190136		0.977981	-0.190136
	1.34785	0.865506		0.427376	0.865506
	-0.910523	-0.16787		-1.18527	-0.16787
	1.49706	-0.562474		1.31027	-0.562474
	1.71744	-0.0932264		2.0443	-0.0932264
	-0.61888	0.427148		-0.269658	0.427148
	-0.184462	-1.04935		-0.130878	-1.04935
	-1.19533	0.834487		-1.63216	0.834487
	2.81166	0.377034		1.08791	0.377034
	0.0117154	0.467882		-0.518149	0.467882
	0.267144	-1.07836		0.323037	-1.07836
	0.457167	-0.336398		0.603667	-0.336398
	-0.328574	1.18138		-0.418893	1.18138
	-0.0031478	-0.705003		-0.207831	-0.705003
	0.507822	-0.66396		0.108794	-0.66396
	0.819078	0.182799		1.25128	0.182799
	1.54704	1.94676		-0.447818	1.94676
	1.23195	0.236379		-0.0394755	0.236379
	-1.59313	3.49099		-2.25458	3.49099
	0.793268	0.3635		-0.373476	0.3635
	-0.312345	-2.26793		-0.464717	-2.26793
	-0.35007	-0.471219		-0.165916	-0.471219
	-0.609523	0.697706		-0.107131	0.697706
	-0.949707	-1.07437		-0.367226	-1.07437
	-1.18764	0.915417		0.1233	0.915417
	2.29231	2.11856		-0.442352	2.11856
	-0.331165	-0.35291		-0.160848	-0.35291
	0.00555128	-1.11208		-0.0964033	-1.11208
	-0.558625	-1.06431		-0.427616	-1.06431
	-1.65124	-0.215228		-2.07246	-0.215228
	0.252048	-0.279724		-0.224833	-0.279724
	-0.954413	0.484579		-0.354932	0.484579
	0.644065	-0.021745		0.141314	-0.021745
	1.18302	0.985347		0.0163014	0.985347
	-1.75342	-1.32319		-2.24469	-1.32319
	0.420809	0.512445		0.492881	0.512445
	1.80784	-0.116398		-0.158894	-0.116398
	-0.747569	-0.0961639		0.727895	-0.0961639
	-1.90508	1.00968		-2.29138	1.00968
	0.325292	-0.955212		-0.270238	-0.955212
	-0.696692	-1.0626		-0.597492	-1.0626
	-0.368578	-0.364984		-0.570626	-0.364984
	-0.110525	-0.76531		0.0369328	-0.76531
	-0.661308	-1.26656		-0.203369	-1.26656
	0.970355	-0.0550422		0.499764	-0.0550422
	0.0460628	-0.236413		-0.102014	-0.236413
	-0.68414	-1.01978		-0.596893	-1.01978
	0.82242	-0.471234		-0.491865	-0.471234
	-0.434796	0.52672		-0.126248	0.52672
	0.167116	-0.40636		-0.451641	-0.40636
	-0.393343	-0.62545		0.123353	-0.62545
	1.84038	-0.724892		-0.143853	-0.724892
	-0.0709679	-0.169129		-9.40175e-05	-0.169129
	0.504501	-0.688533		-0.0345186	-0.688533
	0.528258	0.0925711		2.14727	0.0925711
	-0.457277	-1.66498		-1.37735	-1.66498
	-0.734615	0.584944		0.150617	0.584944
	-0.573861	-0.261467		0.333528	-0.261467
	1.05458	-0.346839		-0.194775	-0.346839
	0.560955	0.245449		1.18256	0.245449
	-0.138307	-0.210044		0.260128	-0.210044
	-1.92709	-0.00422165		-2.51753	-0.00422165
	-1.07455	-0.474784		-1.14969	-0.474784
	-0.99708	1.08275		-0.680917	1.08275
	-0.898899	1.42672		-1.1013	1.42672
	0.77453	-0.367745		0.184174	-0.367745
	-0.193566	0.422638		-0.507062	0.422638
	0.664196	-0.840334		1.89611	-0.840334
	0.629086	-1.87837		1.09944	-1.87837
	0.371809	-0.218699		1.39948	-0.218699
	0.911618	-1.25062		0.355962	-1.25062
	1.29246	-0.383735		0.471046	-0.383735
	1.69472	-0.471486		1.05198	-0.471486
	0.0740581	0.0447422		0.171469	0.0447422
	0.254714	-0.17576		1.33626	-0.17576
	-0.229184	-1.0695		0.094919	-1.0695
	0.800251	-0.157684		0.543813	-0.157684
	-1.237	-0.239647		-0.985489	-0.239647
	0.187932	-1.14358		0.0352572	-1.14358
	0.00951985	2.29236		-0.786664	2.29236
	2.44068	-0.0109935		0.651929	-0.0109935
	1.18468	-1.64008		1.83827	-1.64008
	0.27993	0.602972		-0.1762	0.602972
	0.644472	0.987442		1.0994	0.987442
	3.14279	-0.879475		1.41794	-0.879475
	0.683551	-0.9343		0.136162	-0.9343
	1.33588	0.0240894		1.28236	0.0240894
	1.93347	0.299662		1.68252	0.299662
	2.05468	-1.11328		2.58256	-1.11328
	0.128977	0.242295		1.93979	0.242295
	0.497014	-0.614121		2.5083	-0.614121
	-0.231081	-0.835377		1.83536	-0.835377
	1.39756	-1.38407		0.991108	-1.38407
	0.495882	-1.38223		1.6184	-1.38223
	0.51443	-0.659627		-0.136884	-0.659627
	-0.210475	-1.15438		-0.30214	-1.15438
	0.319475	1.6333		1.04874	1.6333
	-0.838766	-0.498162		-0.89995	-0.498162
	-0.671344	0.431302		1.25806	0.431302
	-0.322862	-1.05414		-1.0096	-1.05414
	-0.0812916	-0.0790494		0.209224	-0.0790494
	0.494382	-0.976276		-0.485624	-0.976276
	-0.289849	-0.616121		-0.329023	-0.616121
	0.855568	-0.682135		1.92353	-0.682135
	0.048651	0.425563		1.02897	0.425563
	-1.20563	0.533973		-0.907876	0.533973
	1.12245	0.97422		1.49136	0.97422
	2.0563	0.350716		1.5916	0.350716
	-0.737739	0.274409		-0.605489	0.274409
	-0.188515	-0.704959		-1.08164	-0.704959
	1.16315	1.09554		0.862128	1.09554
	-0.413906	-0.729396		0.754745	-0.729396
	0.273746	-0.457312		0.559923	-0.457312
	3.64231	0.772177		0.778258	0.772177
	0.667875	1.06134		-0.17282	1.06134
	-0.150491	-0.923653		0.65772	-0.923653
	0.644386	1.11177		1.46546	1.11177
	-0.520908	0.077601		-0.0309841	0.077601
	-1.19723	-0.773296		-1.08723	-0.773296
	-0.327992	-1.09523		-0.701344	-1.09523
	-0.338353	-0.200814		0.667137	-0.200814
	0.308389	-0.612763		0.150331	-0.612763
	0.291367	0.709506		1.20565	0.709506
	-0.119385	-1.14121		0.157846	-1.14121
	0.0898917	1.19202		-0.757104	1.19202
	0.317102	-1.16177		-0.567493	-1.16177
	-0.881138	-0.563517		-1.04813	-0.563517
	-1.41835	0.0943717		-0.274161	0.0943717
	-0.826389	1.05721		-0.753641	1.05721
	-0.852696	0.311491		-0.805265	0.311491
	-0.486888	-0.636889		-0.405073	-0.636889
	0.270323	0.290795		1.28169	0.290795
	-0.0207782	0.0833367		0.25089	0.0833367
	-0.354001	-0.3483		-0.412812	-0.3483
	-0.332822	0.279424		0.137472	0.279424
	0.770369	1.00883		-0.698687	1.00883
	-0.983614	-1.41336		-0.867602	-1.41336
	-0.209347	0.961485		0.623091	0.961485
	-0.65506	-0.489373		0.235918	-0.489373
	0.257044	0.294289		0.695292	0.294289
	-0.545634	-0.980045		-0.58152	-0.980045
	-0.882705	0.280512		-0.805635	0.280512
	-0.459561	0.112428		-0.475557	0.112428
	-0.791724	-0.24378		-0.883388	-0.24378
	-0.104796	0.989686		-1.01098	0.989686
	-0.673491	0.00305845		-0.334244	0.00305845
	-0.0197378	-0.0243774		0.00626131	-0.0243774
	-1.1491	-1.1785		-0.881085	-1.1785
	-1.2796	0.0939816		-1.10579	0.0939816
	-1.35801	-0.509737		-0.344351	-0.509737
	3.14177	-0.977589		-0.708924	-0.977589
	0.540083	0.472691		1.38664	0.472691
	0.451276	-1.0678		-0.24726	-1.0678
	-0.831533	3.01592		-0.68821	3.01592
	-0.984302	1.16279		-0.892806	1.16279
	-0.458715	0.626437		-0.260819	0.626437
	-0.646126	-0.743154		-0.859061	-0.743154
	-0.505211	1.12216		0.0609807	1.12216
	-0.521127	-1.33735		-0.556278	-1.33735
	0.0833736	-0.940409		-0.844156	-0.940409
	2.86807	-0.179116		-0.341754	-0.179116
	-0.326404	-0.700942		-0.518411	-0.700942
	-1.13975	2.22309		-0.474961	2.22309
	-0.472792	2.03762		-0.884129	2.03762
	0.485922	0.651611		-0.906226	0.651611
	-0.468495	1.01019		-2.61059	1.01019
	-1.34661	1.32868		-1.02997	1.32868
	0.409533	0.460262		-0.123731	0.460262
	-0.972519	-0.213255		-0.847245	-0.213255
	-1.04163	3.63725		-0.240844	3.63725
	1.25647	3.02201		-1.40335	3.02201
	-0.641505	-0.343638		-0.827217	-0.343638
	-0.514647	-1.31708		-0.337827	-1.31708
	-1.1391	1.06302		-0.996317	1.06302
	-0.905884	0.372367		-0.583953	0.372367
	-0.552413	1.3686		-0.667	1.3686
	-0.0270917	0.83514		0.263753	0.83514
	1.10353	-1.97259		-0.823156	-1.97259
	-1.19207	-0.534983		-1.81878	-0.534983
	-0.800471	-0.304107		-0.0750726	-0.304107
	-0.43666	0.543981		0.775701	0.543981
	-0.91357	0.563096		-0.920445	0.563096
	-0.562755	1.03922		-0.579996	1.03922
	-1.453	-0.0783096		-0.964451	-0.0783096
	-0.646177	-0.550912		-0.307861	-0.550912
	-0.382252	-0.286273		-0.245587	-0.286273
	1.56399	-0.426097		3.34632	-0.426097
	-0.0784541	4.83927		0.545884	4.83927
	0.64086	-0.156154		3.45405	-0.156154
	-0.191585	0.0650664		0.648445	0.0650664
	0.45462	-0.945697		1.19947	-0.945697
	0.473897	0.232835		0.796593	0.232835
	-3.00798	-1.00631		-4.20775	-1.00631
	2.51876	-0.871271		-0.38506	-0.871271
	-0.318166	-1.42821		-0.156328	-1.42821
	-0.0828573	-0.0691067		0.324049	-0.0691067
	1.74	-0.688518		-0.150443	-0.688518
	-0.0269013	0.136455		0.420183	0.136455
	0.0722169	-1.72688		-0.669395	-1.72688
	-0.27332	-0.829957		-0.183354	-0.829957
	1.20284	-0.457784		0.752816	-0.457784
	0.0831765	-1.62839		0.0031774	-1.62839
	1.09376	-1.11494		0.660981	-1.11494
	-0.725885	-1.13958		-0.207587	-1.13958
	1.44416	-1.30512		0.804367	-1.30512
	1.18042	-1.38286		0.716255	-1.38286
	-0.582529	2.59118		-0.580331	2.59118
	-1.21211	0.533498		-0.923234	0.533498
	-0.870037	0.385656		-1.12767	0.385656
	-1.06147	-1.1906		-0.304233	-1.1906
	-0.967264	-0.511549		-0.978642	-0.511549
	0.136769	-1.18538		0.363791	-1.18538
	0.68836	-0.833057		0.025422	-0.833057
	-1.47173	-0.644661		-0.67921	-0.644661
	0.823053	0.0316746		2.25339	0.0316746
	2.71153	-0.271094		3.66737	-0.271094
	0.121785	1.24422		-0.354396	1.24422
	0.487889	0.311508		0.469125	0.311508
	1.58501	-0.568163		1.7823	-0.568163
	0.0386306	-0.192833		1.02729	-0.192833
	0.780995	-1.24109		1.183	-1.24109
	0.265051	-1.09035		2.89713	-1.09035
	0.718032	1.60193		1.85104	1.60193
	2.44667	1.48121		0.215262	1.48121
	-0.572898	2.29827		-0.488747	2.29827
	-0.456364	0.0468253		-1.26577	0.0468253
	-0.210462	-0.776507		0.47183	-0.776507
	-0.0445655	-0.222401		0.250455	-0.222401
	3.97909	0.216227		-0.962177	0.216227
	-1.32304	-0.820433		-1.06578	-0.820433
	-0.937076	1.22996		-0.506053	1.22996
	0.714372	0.00773534		-0.553835	0.00773534
	0.106264	0.469122		1.10319	0.469122
	0.0548831	0.016236		1.27956	0.016236
	0.0677015	-0.0206466		-0.82112	-0.0206466
	-1.66213	0.188418		-2.03377	0.188418
	-0.503354	0.838896		0.0886969	0.838896
	-1.38751	1.02986		-0.88135	1.02986
	0.0103032	0.605387		-0.595585	0.605387
	-0.435138	1.64668		0.916182	1.64668
	-0.76311	-0.509331		-0.59581	-0.509331
	0.555205	-0.366877		-0.443731	-0.366877
	-0.485868	-1.68652		-0.267305	-1.68652
	-0.712262	-0.043123		-0.738247	-0.043123
	0.177952	0.276364		-0.162691	0.276364
	0.375467	-0.279178		0.97458	-0.279178
	-0.576301	1.47766		0.00867429	1.47766
	0.208029	-0.384617		-0.134109	-0.384617
	0.241485	-0.810534		0.38122	-0.810534
	-0.406059	-0.293578		-0.998726	-0.293578
	0.901393	-0.0729298		-0.04086	-0.0729298
	3.08073	-1.68578		0.504238	-1.68578
	1.7544	1.03545		1.52718	1.03545
	0.436303	0.155554		0.395873	0.155554
	-0.249801	-0.362839		0.631008	-0.362839
	-0.875272	1.06339		-0.293996	1.06339
	-0.421211	0.673167		0.9208	0.673167
	0.00943394	-0.338245		-0.507047	-0.338245
	-1.73837	-0.867633		-0.835858	-0.867633
	0.811364	1.14599		1.43131	1.14599
	-0.626437	-0.0132593		-0.705243	-0.0132593
	0.190535	2.03109		0.752633	2.03109
	1.38763	-0.189169		0.518407	-0.189169
	1.64214	-0.539192		1.93822	-0.539192
	0.517258	-0.364459		0.64813	-0.364459
	0.0801245	1.20858		1.22457	1.20858
	-0.522436	0.923605		-1.47977	0.923605
	-0.167395	0.222302		-0.532607	0.222302
	0.0734582	-0.308287		-0.82862	-0.308287
	0.783352	1.25747		0.151995	1.25747
	0.805134	-0.700155		-0.0142136	-0.700155
	-0.0439854	0.0314531		0.287995	0.0314531
	-0.498256	-0.675412		-0.183306	-0.675412
	0.284231	0.0922917		0.162906	0.0922917
	-0.410251	-1.23563		-0.580958	-1.23563
	0.574469	-0.0880806		-0.486467	-0.0880806
	2.83356	0.461738		0.792118	0.461738
	-0.646487	-1.56852		-0.476062	-1.56852
	-0.232252	-0.0170564		-0.786669	-0.0170564
	-0.121862	-0.705918		-0.579092	-0.705918
	-1.4437	-0.528972		-0.538513	-0.528972
	-2.10075	-1.15681		-1.08957	-1.15681
	-0.636065	-0.215856		0.0180105	-0.215856
	-1.25451	0.0181383		-0.853511	0.0181383
	-0.131204	0.418951		0.1363	0.418951
	-0.741191	-0.801297		-0.388461	-0.801297
	-0.932033	-0.220145		0.132813	-0.220145
	1.53997	0.694373		0.77589	0.694373
	-0.563878	0.775091		-1.30099	0.775091
	1.36617	1.02263		-0.453514	1.02263
	0.235356	-0.911491		0.588547	-0.911491
	-0.580019	0.920659		-0.555263	0.920659
	-1.48129	-0.528521		-0.323777	-0.528521
	-1.24062	1.96424		-1.49897	1.96424
	-0.936923	0.648317		0.300551	0.648317
	-0.292735	1.03799		-0.35682	1.03799
	0.0750359	0.359118		-1.31015	0.359118
	-0.277895	-1.01823		0.319926	-1.01823
	-1.16132	0.472551		0.584976	0.472551
	-0.181428	0.141383		1.05847	0.141383
	-0.453124	1.33936		-0.574747	1.33936
	-0.717815	0.821461		-1.09	0.821461
	0.520291	0.37994		-0.198084	0.37994
	-0.586927	1.80247		-0.894291	1.80247
	0.289203	0.360921		0.64145	0.360921
	0.237283	0.196254		-0.305423	0.196254
	1.47181	-0.753963		0.713684	-0.753963
	-0.742904	1.54797		-2.45279	1.54797
	-0.415992	-0.925828		0.245501	-0.925828
	0.0904344	0.288357		0.709047	0.288357
	-1.94832	0.781797		-1.11676	0.781797
	0.549155	-0.420949		0.780873	-0.420949
	0.887292	0.627846		2.09187	0.627846
	-1.41712	-1.31582		-0.457856	-1.31582
	-0.266716	-0.186264		-1.30061	-0.186264
	0.362613	-1.09051		0.107726	-1.09051
	0.552562	-1.91787		-0.384262	-1.91787
	1.19129	0.838748		0.122413	0.838748
	-0.308644	0.00233977		0.154966	0.00233977
	1.13442	-1.1095		-0.795871	-1.1095
	-0.422917	-0.987918		-0.758155	-0.987918
	0.0889392	-1.08071		0.863439	-1.08071
	0.600816	-1.11359		0.589324	-1.11359
	-0.816327	-0.790844		-0.403369	-0.790844
	0.437343	0.881814		0.41313	0.881814
	0.671414	-0.511165		0.343663	-0.511165
	-0.393423	0.149989		-0.191314	0.149989
	-0.12753	1.1117		-0.618226	1.1117
	0.258326	-0.159601		0.134698	-0.159601
	0.245626	1.73178		-0.115878	1.73178
	-1.16773	1.2575		-0.243063	1.2575
	0.530899	0.842288		0.603387	0.842288
	0.56052	-0.558679		0.398842	-0.558679
	0.364042	1.13696		-0.391285	1.13696
	-1.04456	2.30533		-0.295713	2.30533
	-0.645242	0.898485		0.225703	0.898485
	-0.208983	-1.0048		-0.952772	-1.0048
	-0.365627	-0.120891		-1.08314	-0.120891
	-1.1507	-1.29011		-0.928048	-1.29011
	-0.128789	1.33006		-0.968191	1.33006
	-0.795481	-0.353774		0.130236	-0.353774
	0.537751	0.684587		-0.328111	0.684587
	0.358726	-1.06254		0.621562	-1.06254
	-0.33354	-0.0200895		-0.0656243	-0.0200895
	-0.339228	-1.25509		0.534439	-1.25509
	-1.15361	-0.583499		0.217769	-0.583499
	-0.577619	0.695403		0.0915328	0.695403
	-1.1645	-0.719721		-0.82783	-0.719721
	-1.34928	-0.282539		-0.93089	-0.282539
	-1.57897	-0.541709		-0.890702	-0.541709
	-0.419636	0.304851		-0.936748	0.304851
	0.350532	-0.226887		-0.441605	-0.226887
	0.487257	0.918586		-0.554748	0.918586
	0.634128	-0.428535		0.91621	-0.428535
	0.339309	-0.767794		-0.417587	-0.767794
	-0.107897	1.38043		0.210816	1.38043
	2.13449	-1.68277		0.142733	-1.68277
	-0.783597	-0.761451		-0.736141	-0.761451
	2.38666	0.820945		1.66617	0.820945
	0.544679	-1.49907		2.00088	-1.49907
	0.212768	-1.05997		1.43929	-1.05997
	4.74042	0.757856		0.0709255	0.757856
	0.133831	-0.972122		0.11205	-0.972122
	1.56491	-2.27734		1.66184	-2.27734
	-0.413109	-0.231152		0.844512	-0.231152
	-0.142475	-0.119558		1.54451	-0.119558
	0.857753	-0.0658249		1.30495	-0.0658249
	-0.759027	0.0574643		-0.936231	0.0574643
	-0.276575	-0.81167		-1.20226	-0.81167
	0.125233	0.720192		1.54959	0.720192
	0.492574	1.76281		0.998303	1.76281
	1.11987	1.29432		1.69928	1.29432
	0.995329	0.0633139		-0.733515	0.0633139
	-0.0946362	0.634052		0.318215	0.634052
	2.4792	0.421205		0.679587	0.421205
	-0.39363	-0.0516882		1.60888	-0.0516882
	0.784295	-0.252112		2.20861	-0.252112
	0.938911	0.58436		1.70551	0.58436
	1.98761	-0.60555		1.26811	-0.60555
	0.850774	-0.422299		0.203458	-0.422299
	0.951576	-1.38947		0.294567	-1.38947
	0.558071	0.124689		3.35103	0.124689
	-0.384346	-1.04914		0.0112139	-1.04914
	-0.376344	-0.32113		-0.0194152	-0.32113
	-0.880602	0.418545		0.19159	0.418545
	-0.200693	0.102715		1.55793	0.102715
	0.0149719	0.396859		-1.01957	0.396859
	-0.408305	-1.18543		-0.763247	-1.18543
	-0.216139	1.14139		1.06565	1.14139
	-0.185641	0.647286		0.0639901	0.647286
	0.703649	-0.752479		-0.389318	-0.752479
	0.216683	0.436835		-0.757301	0.436835
	0.0866921	-0.365661		-0.0516161	-0.365661
	-0.591612	-0.49311		-0.23317	-0.49311
	1.26421	0.267628		2.42734	0.267628
	-0.499268	1.32068		-0.488305	1.32068
	0.336572	1.51681		-0.355451	1.51681
	0.532337	-0.0827726		-0.850337	-0.0827726
	-0.265484	-0.369327		-0.0207796	-0.369327
	0.0519063	-0.0984329		-1.14141	-0.0984329
	0.499874	-1.24593		0.283483	-1.24593
	-1.09199	-0.383229		-1.3475	-0.383229
	-0.310834	-0.501264		-0.758394	-0.501264
	-0.862165	-0.45608		-0.354793	-0.45608
	-0.593367	0.987685		-0.955948	0.987685
	-0.50523	0.617521		0.361774	0.617521
	-0.609203	1.24845		-0.793	1.24845
	-0.377512	0.575991		-0.94158	0.575991
	-0.294991	-1.33171		-0.939972	-1.33171
	-0.0354433	-0.712579		-0.460425	-0.712579
	-0.613097	0.541449		-0.526939	0.541449
	-0.852218	0.269873		-0.880731	0.269873
	0.00290828	0.578779		1.73474	0.578779
	-0.27573	-0.954254		-0.760745	-0.954254
	0.163303	0.532219		-0.878638	0.532219
	0.461087	-1.58589		0.389892	-1.58589
	0.586578	-0.56556		1.09436	-0.56556
	1.19287	0.405434		-0.237886	0.405434
	0.339841	-0.781999		0.351829	-0.781999
	2.26551	1.85873		0.440953	1.85873
	1.27082	-0.525516		0.550437	-0.525516
	1.99673	-0.263315		0.832876	-0.263315
	0.101474	-0.705095		-0.37613	-0.705095
	0.824693	0.391415		0.987403	0.391415
	1.14107	0.593236		1.14955	0.593236
	0.291219	-0.860891		0.832667	-0.860891
	2.02809	-1.29455		1.35788	-1.29455
	-0.267871	-1.46281		0.3142	-1.46281
	-0.367353	1.46674		-0.88317	1.46674
	-0.303687	1.94589		-0.541116	1.94589
	-0.0747175	-0.225607		-0.460493	-0.225607
	1.36599	-0.917801		0.324784	-0.917801
	-0.428633	-0.143457		-0.377494	-0.143457
	-0.67267	0.728645		-0.941687	0.728645
	0.129621	-0.0658528		-0.621783	-0.0658528
	-0.987373	-0.635035		-0.8871	-0.635035
	-0.342893	1.97747		-1.09643	1.97747
	1.01368	-0.519029		1.41414	-0.519029
	-0.172428	0.932449		-0.983238	0.932449
	-0.364473	0.709568		0.115326	0.709568
	2.31626	-1.76822		2.02401	-1.76822
	-0.950551	0.073332		-0.464542	0.073332
	-0.943672	-0.323031		-0.746057	-0.323031
	-0.40442	0.698283		-0.44714	0.698283
	2.0818	-0.877233		-0.379157	-0.877233
	-0.68601	-1.05693		-0.0530126	-1.05693
	-0.331592	0.762705		-0.617457	0.762705
	0.496241	0.638028		0.834188	0.638028
	-0.738837	2.44897		-0.977672	2.44897
	-0.744589	0.695967		-0.867409	0.695967
	-1.1188	0.891385		-0.885756	0.891385
	0.441335	-0.578392		-0.340103	-0.578392
	0.375773	-0.233522		0.944813	-0.233522
	-0.888687	-1.00273		-1.0396	-1.00273
	0.186346	-0.650201		-0.21026	-0.650201
	0.261945	-0.330633		1.75088	-0.330633
	-0.895725	-1.43691		-0.571321	-1.43691
	0.474081	-0.372688		0.734346	-0.372688
	0.271902	-2.69393		-0.132322	-2.69393
	0.121038	-0.0326752		-0.44918	-0.0326752
	-0.126068	2.10716		-0.842056	2.10716
	-0.782921	0.234207		-0.475818	0.234207
	4.16329	-0.695615		-0.267666	-0.695615
	-0.573299	-0.319114		-1.0492	-0.319114
	-1.05262	-0.936639		-0.655156	-0.936639
	0.348106	-1.53292		-0.192495	-1.53292
	-0.42728	2.47699		0.457214	2.47699
	-0.911889	0.0419517		0.0720715	0.0419517
	-0.5312	1.18655		-0.972261	1.18655
	-1.12198	1.0407		-1.25922	1.0407
	-0.92025	-0.678976		-0.301456	-0.678976
	-0.720717	-1.53791		-0.73691	-1.53791
	-0.975874	-1.00306		-1.17543	-1.00306
	-1.2811	-0.392797		-0.419614	-0.392797
	-1.23644	0.467927		-0.890269	0.467927
	-0.452665	-2.40435		-0.032529	-2.40435
	-0.762625	-0.392246		0.368226	-0.392246
	0.566939	1.19477		0.7882	1.19477
	-0.0947212	0.655423		0.720945	0.655423
	-0.28955	0.341235		-0.326391	0.341235
	0.739525	1.75023		-0.465551	1.75023
	-0.990469	1.32425		-0.605531	1.32425
	0.693946	-0.0121317		-0.200269	-0.0121317
	-2.27741	0.681896		-4.2896	0.681896
	0.227753	-0.177769		0.00803006	-0.177769
	-1.21767	-1.16323		-0.981592	-1.16323
	-0.495769	-0.227536		0.832642	-0.227536
	0.390165	-1.05		1.26098	-1.05
	-0.782518	1.66566		-0.177286	1.66566
	-0.788152	1.97002		-1.14181	1.97002
	0.300902	-0.097547		0.458518	-0.097547
	-0.997075	-0.57785		0.412154	-0.57785
	0.131778	0.0203053		0.139251	0.0203053
	0.803498	-2.11038		-0.6835	-2.11038
	-0.683377	-0.904194		-1.2295	-0.904194
	-0.532885	0.57901		-0.560535	0.57901
	-0.351119	0.68514		-0.129028	0.68514
	-0.893492	-0.153836		-0.151735	-0.153836
	-0.728344	1.65311		0.247654	1.65311
	-0.791209	-0.469971		-0.320739	-0.469971
	-0.930291	0.346686		-1.09999	0.346686
	0.439726	-0.531682		-1.05885	-0.531682
	-0.583206	-0.745179		-0.972967	-0.745179
	-0.508057	2.2663		-0.0969143	2.2663
	-1.31159	0.178843		0.062194	0.178843
	0.659598	-0.405893		0.480524	-0.405893
	-0.586187	0.522932		0.4352	0.522932
	-0.759874	0.0544609		0.415264	0.0544609
	-0.983899	0.12491		-0.902293	0.12491
	-1.46743	1.25205		-0.886972	1.25205
	-0.955209	0.575293		0.288486	0.575293
	0.0361674	0.328344		3.08234	0.328344
	-1.03857	-0.151193		-0.931317	-0.151193
	-1.2941	-0.492418		0.228997	-0.492418
	-0.349678	1.01669		-0.933097	1.01669
	0.375468	-0.605132		0.514819	-0.605132
