# Supplementary material for: Subsecond dopamine fluctuations do not specify the vigor of ongoing actions
Source: Nat Neurosci. 2025 Nov 10;28(12):2432–8. doi: 10.1038/s41593-025-02102-1 (PMC12672363; doi:10.1038/s41593-025-02102-1)
Supplement: Supplementary file 4 — Source data for graphs shown in Fig. 3. [file 41593_2025_2102_MOESM4_ESM.xlsx]

## Sheet: Fig 3b
		Percentage of TH+ mDANs positive for stGtACR2
	Midbrain section	HL252	HL271	HL270	HL273	HL254	HL272
	1	77.33	91.79	73.36	60.87	91.18	76.76
	2	55	86.93	44.49	18.45	86.89	74.32
	3	53.18	92.25	76.75	83.56	92.31	82.53
	4	79.81	88.83	40.89	89.33	48.94	29.36
	5	34.93	90.95	72.65	63.71	93.98	86.92
	6	52.88	82.14	69.59	79.91	92.79	82.82
	7	42.8		80.98	68.97	74.42	93.37
	8	52.85		62.64	81.9	62.24	40.36
	9				65.22	63.04	82.61
	10				86.31	91.33	42.86
	11				55.12	94.92	69.55
	12				96.3	67.53	36.79
	13					40.79
									Pop Mean	SEM	n
	Mean	56.0975	88.815	65.1688	70.8042	76.9508	66.5208		70.7262	4.57721	6
	Min	34.93	82.14	40.89	18.45	40.79	29.36
	Max	79.81	92.25	80.98	96.3	94.92	93.37

## Sheet: Fig 3d
	Peak press velocity (cm/s)			Press amplitude (mm)
	Control trials (70%)	Sham stim trials (30%)		Control trials (70%)	Sham stim trials (30%)
	12.4843	8.16656		6.43201	4.53437
	9.61332	10.4801		5.05537	8.57295
	13.3965	9.77785		8.84055	4.39989
	15.9952	7.84503		7.43112	7.64426
	10.3211	14.3435		6.96586	6.3378
	9.63993	13.5466		5.3523	7.06172
	14.5353	14.8532		6.60492	5.60296
	11.27	16.0348		5.21715	6.30872
	10.5965	11.6075		4.79072	7.01069
	7.283	13.7799		4.63197	4.7355
	6.2328	11.6898		2.18047	7.96883
	11.8849	11.7647		5.72956	4.15429
	8.63472	11.7665		6.12275	3.8555
	13.1251	9.44205		5.29033	3.65915
	11.1713	13.3779		5.57295	5.26287
	9.91034	12.4402		6.14789	5.92703
	9.66258	13.098		4.77307	6.37295
	11.3299	6.52206		4.49936	5.25155
	13.2724	6.99929		5.96151	4.90315
	11.2879	13.1685		5.25551	5.15095
	11.3347	10.3382		5.99935	3.21563
	9.65511	9.5123		5.93579	4.86907
	15.1444	12.3148		6.08533	4.44014
	12.9783	10.1327		5.11454	5.25644
	11.3044	14.5288		5.41379	4.80524
	5.71066	11.4227		5.27759	5.58038
	8.75308	14.4726		4.11552	4.21434
	10.0157	11.6885		5.72573	5.3623
	9.33091	6.20271		5.11489	3.92622
	13.3513	2.8225		5.82061	1.74496
	11.8069	7.17353		6.40442	5.12246
	10.5404	6.31047		6.08549	3.3377
	6.09233	8.56571		4.30592	4.22002
	9.18176	5.30516		5.38156	3.3586
	10.261	11.3138		4.82693	5.09903
	10.2655	6.90174		4.35484	3.01678
	12.4268	9.60732		5.15618	4.65785
	15.0983	8.56784		5.63149	4.20684
	7.8185	9.21814		5.24525	5.02272
	15.4644	5.24163		5.7182	2.60791
	11.0579	9.66615		4.15662	4.56693
	12.4099	9.10668		5.58524	4.85797
	15.4735	8.55778		5.81713	5.11194
	11.2657	6.72656		4.87404	5.34446
	13.3034	10.6018		5.66708	4.89279
	9.56675	10.158		4.95244	5.49963
	10.0743	8.61474		5.52377	4.62402
	11.5721	10.1648		4.89708	4.77934
	10.817	10.6032		4.67517	5.23548
	14.6544	7.43327		6.00796	4.74611
	8.70411	11.8315		4.57823	5.65478
	12.0217	11.8807		4.89256	5.3917
	8.75241	7.37655		5.30684	4.19792
	8.40703	8.22511		5.01448	5.08785
	10.873	7.34224		6.18022	4.2308
	11.5148			4.86714
	5.03424			4.66789
	7.89294			4.91877
	15.0919			5.18069
	9.67927			5.10369
	9.9527			4.78983
	9.77347			4.1404
	9.15524			2.78186
	9.34975			5.04373
	7.62161			3.84461
	10.9248			4.42298
	9.07845			6.82807
	7.28136			4.80765
	8.74317			4.36539
	11.3223			5.32125
	13.7031			6.58768
	5.3474			3.15367
	16.217			9.49255
	6.35685			3.7921
	8.05514			3.97205
	7.42052			8.25049
	7.06788			4.49643
	6.19592			4.67925
	7.72599			4.16172
	10.0702			5.37609
	7.16339			4.59283
	8.75364			5.69299
	7.80893			4.35783
	8.88608			5.41733
	9.89181			5.12137
	11.3969			4.44164
	8.74805			4.75879
	7.70815			2.49552
	13.0659			3.92987
	13.7823			4.21378
	10.73			3.11521
	11.5706			4.596
	5.46533			4.16838
	9.93122			4.21041
	11.1547			4.26632
	9.07527			5.27689
	7.76364			4.96012
	11.8307			5.88726
	11.2777			5.71949
	9.61058			3.9791
	3.95238			3.28177
	7.11618			5.28977
	11.4934			4.92064
	9.86677			4.7732
	14.8441			7.82708
	12.0343			5.15602
	7.35272			5.35872
	10.4588			4.18993
	10.2795			4.40447
	9.09657			5.24914
	9.88912			5.27051
	8.88791			5.13483
	9.8315			4.65724
	10.4031			6.22535
	11.9758			5.24359
	10.6374			4.46345
	8.29343			3.84982
	3.22871			1.72072
	8.79162			5.24048
	11.915			5.23244
	11.1237			3.48646
	9.94322			3.62648
	8.5539			4.74986
	8.98802			5.36594
	8.67716			3.69994
	8.11996			4.65687
	10.9647			6.30732
Median	9.9527	10.1327		5.10369	4.89279
n (presses)	127	55		127	55
t-test	0.741423			0.576016

## Sheet: Fig 3e
		Peak press velocity (cm/s)						Peak press velocity (cm/s)
Subject	Session	Control trials (70%)	Opto inhibition trials (30%)	% Change		Subject	Session	Control trials (70%)	Opto sham trials (30%; no light)	% Change
HL252	1	7.81311	7.14371	-8.56761		HL252	1	6.69793	6.53796	-2.38841
	2	8.60592	8.74355	1.5992			2	7.19726	7.12443	-1.01185
	3	8.56542	9.04717	5.62429			3	9.55847	9.45466	-1.0861
HL254	1	4.52334	4.74374	4.87262		HL254	1	4.61562	4.91606	6.50927
	2	4.75815	4.96531	4.35382			2	4.9637	5.11282	3.00426
	3	5.18703	5.28871	1.96026			3	4.63252	4.87117	5.15171
HL270	1	10.8833	10.0259	-7.87821		HL270	1	12.0547	10.2932	-14.6132
	2	10.8225	9.30184	-14.0508			2	12.2877	11.6281	-5.36772
	3	8.72121	9.49545	8.87771			3	8.44456	7.82854	-7.29492
HL271	1	10.1001	9.83815	-2.59316		HL271	1	9.0524	9.82924	8.58166
	2	9.75687	8.91432	-8.63539			2	9.17146	8.92909	-2.64262
	3	9.51486	10.0455	5.57658			3	9.63255	9.15337	-4.97458
HL272	1	10.1101	9.07329	-10.2555		HL272	1	8.34074	8.24774	-1.115
	2	8.97746	9.2517	3.05479			2	9.97358	9.37501	-6.00156
	3	8.26858	8.13483	-1.61756			3	8.17087	7.71364	-5.59582
HL273	1	11.618	12.3481	6.28468		HL273	1	11.2599	11.6754	3.69095
	2	9.9527	10.1327	1.80871			2	11.3136	11.5198	1.82296
	3	10.8475	11.6902	7.76924			3	9.98517	9.88264	-1.02683
	Median	9.24616	9.16249					9.11193	9.04123
	Mean			-0.100905						-1.35321
	SEM			1.64188						1.32892
	n			18						18

## Sheet: Fig 3f
		Press amplitude (mm)						Press amplitude (mm)
Subject	Session	Control trials (70%)	Opto inhibition trials (30%)	% Change		Subject	Session	Control trials (70%)	Opto sham trials (30%; no light)	% Change
HL252	1	5.74417	5.79214	0.835082		HL252	1	4.51939	4.45234	-1.48362
	2	9.3837	9.07243	-3.31715			2	6.25273	6.08879	-2.62186
	3	7.34846	8.00196	8.8931			3	10.2366	10.375	1.35166
HL254	1	2.7136	2.66042	-1.95957		HL254	1	2.55071	2.57905	1.11115
	2	2.7102	2.61864	-3.37851			2	2.51576	2.44999	-2.6145
	3	2.96773	2.86997	-3.29408			3	2.77876	2.74181	-1.32953
HL270	1	6.21115	6.21801	0.110432		HL270	1	5.83202	6.46806	10.906
	2	4.82096	4.53992	-5.82959			2	5.5737	5.67294	1.78041
	3	5.73365	6.33154	10.4277			3	6.03399	5.70259	-5.49226
HL271	1	5.32939	5.31918	-0.191619		HL271	1	5.18423	5.26158	1.49218
	2	5.99156	5.99729	0.0957859			2	5.70759	5.25157	-7.98975
	3	5.28869	5.35144	1.18644			3	5.58522	5.62869	0.77817
HL272	1	7.06322	6.18053	-12.4969		HL272	1	5.7598	5.46869	-5.05408
	2	5.53232	5.31669	-3.89764			2	5.78462	5.744	-0.702163
	3	4.99487	5.37991	7.70888			3	4.94233	4.9406	-0.0349104
HL273	1	6.23382	6.49231	4.14653		HL273	1	5.41502	5.61222	3.64172
	2	5.12137	5.02272	-1.92631			2	5.88319	5.64374	-4.06996
	3	5.38408	5.59088	3.84093			3	5.28483	5.29953	0.27814
	Median	5.4582	5.4854					5.57946	5.54046
	Mean			0.0529691						-0.558509
	SEM			1.31293						0.973525
	n			18						18

## Sheet: Fig 3i
		% increase in rDA1m signal from baseline
	Subject	Reward	mDAN Stim; 1mW	mDAN Stim; 4mW	mDAN Stim; 10mW
	HL235	14.1746	7.96668	15.037	23.2036
	HL237	10.9088	9.48554	16.9239	28.7006
	HL239	14.9673	8.60478	16.7324	24.9808
	HL240	11.6891	11.167	21.036	30.6322

## Sheet: Fig 3j
	Peak press velocity (cm/s)			Press amplitude (mm)
	Control trials (70%)	Opto inhibition trials (30%)		Control trials (70%)	Opto inhibition trials (30%)
	6.55768	4.90364		5.34026	3.37102
	3.67795	6.78489		3.13284	3.65327
	4.23561	5.4528		3.5495	3.05893
	5.15509	7.95392		3.86369	5.57928
	6.16431	5.65497		5.5376	4.38544
	7.03191	5.35333		6.96735	4.35464
	8.2663	9.52066		4.40057	3.01215
	8.47853	6.38334		5.35185	2.62923
	6.06938	6.85526		3.64115	3.13377
	5.16041	4.15597		3.13016	2.70682
	5.9799	5.58676		3.02607	3.39096
	5.23212	5.77986		3.91172	4.17448
	5.47003	5.2866		4.29552	3.90313
	4.80204	8.20981		3.332	3.87573
	6.35787	5.6921		2.70743	4.82604
	5.52403	5.43344		2.92427	2.69569
	5.57382	3.98417		2.07683	2.06951
	4.34994	4.04865		2.45201	4.39393
	4.13903	4.49373		3.15133	4.10117
	6.4933	4.83378		3.66723	2.45279
	4.63231	6.08964		3.8276	2.46015
	5.80384	4.69266		2.87384	4.11769
	5.36886	5.09359		2.68839	1.75558
	6.57123	4.80038		3.15186	1.99227
	6.09045	5.29523		2.45087	3.82732
	5.45476	3.35331		4.40025	5.19701
	4.08106	6.27764		3.92217	3.36204
	5.02046	4.33889		2.85834	2.17374
	6.81001	4.7604		2.36148	2.42225
	4.44661	4.40939		3.40023	2.90663
	5.05375	3.82443		3.68726	2.69283
	4.4036	5.02422		3.20895	2.17042
	5.65803	4.9321		5.04199	2.04066
	5.5811	4.77811		5.08915	2.31932
	4.41819	6.18925		3.51071	3.70528
	7.32573	3.69381		4.54109	3.17599
	5.61409	8.83721		4.89185	2.83586
	3.63312	4.77187		3.41989	4.11097
	4.03993	3.94053		3.07982	2.5786
	3.71834	2.77243		3.17837	2.38513
	4.45087	3.27149		4.38409	1.91517
	5.33598	2.2914		4.96047	2.46332
	4.55077	5.6167		3.69772	4.62569
	4.73727	5.0325		2.44938	3.70257
	4.44712	3.46256		3.68093	2.94583
	6.19173	4.7784		4.38364	3.18082
	7.24491	4.98636		3.79269	2.13955
	5.91879	5.9123		2.32703	4.40646
	6.72636	4.10811		2.57412	2.91708
	4.15683	5.2037		3.89786	3.13685
	3.47451	3.71934		2.64912	2.95036
	3.72038	5.17371		1.98873	2.44513
	4.80108	4.76783		3.37584	4.12611
	5.29237	4.27978		3.87449	2.30488
	5.84828	7.00603		2.4436	3.44166
	5.92037	4.22706		4.0768	4.37217
	5.23745	4.33164		3.3402	3.2948
	5.74478	5.76347		1.93034	2.45959
	2.27352	5.70679		2.1683	4.33795
	5.37048	5.33015		3.1211	3.66058
	5.38016	5.84335		2.3588	2.945
	6.2986	7.19669		3.41811	3.18744
	5.11041	4.61806		3.38292	2.89672
	4.66424	3.8608		2.66084	3.58699
	4.74006	4.66367		3.76329	2.92757
	5.51442	7.03293		2.18923	4.16738
	8.3932	5.84941		2.92654	3.19326
	5.55292	6.05897		3.38689	2.0623
	3.50941	4.52697		1.80595	2.63966
	4.24147	3.51124		2.39497	2.66136
	5.49399			3.9076
	3.63643			2.61328
	4.59366			3.15046
	6.28569			3.37384
	3.12318			4.36137
	8.01312			4.55549
	5.35189			3.65376
	5.04168			4.04798
	4.35785			3.70157
	5.7643			3.64638
	5.11519			3.88675
	4.93702			2.682
	6.03127			4.27497
	3.66625			3.37589
	4.77003			3.01245
	6.03042			4.3512
	5.84349			5.25899
	4.83201			3.28626
	5.10828			1.90555
	6.55063			3.64742
	4.7808			1.94908
	4.42632			2.64165
	5.16478			3.16152
	5.04162			2.66603
	4.18187			1.96653
	7.98355			3.66763
	5.9801			3.91552
	5.81979			3.41051
	5.87817			4.73451
	4.93736			2.6883
	5.44199			3.15886
	3.14067			2.20703
	4.05041			2.88989
	3.8824			3.56542
	5.89323			2.76411
	3.90611			2.4768
	2.85751			2.20879
	2.78733			1.84994
	5.65549			2.82889
	3.84623			2.48604
	5.56378			3.15842
	4.50433			3.75126
	4.29971			2.44143
	3.11381			1.75994
	7.03175			4.53022
	7.45489			4.87133
	4.20531			2.02028
	5.22714			4.33766
	2.63521			2.16259
	7.56826			2.62263
	5.93287			5.10456
	4.34336			1.89721
	5.42667			2.67422
	4.98497			4.10301
	4.42488			2.9814
	4.77205			2.92991
	5.80915			1.95992
	5.77828			2.69512
	4.90276			2.1309
	3.73795			2.15979
	5.6518			3.65452
	3.72013			2.12681
	4.15456			1.94694
	4.13029			2.90003
	4.79795			4.16826
	3.6075			1.96625
	6.58615			5.33527
	4.50152			2.23274
	9.28606			2.20849
	6.91157			3.11127
	2.69891			1.92732
	5.37294			3.52791
	4.12159			2.70425
	5.32464			3.44791
	5.60018			2.85
	4.24118			3.61024
	6.54847			2.36812
	6.65223			3.36466
	4.84215			4.60197
	6.07668			3.35954
	4.02269			2.62823
	3.6998			2.4385
	4.4511			2.71006
	5.6755			4.13753
	7.09633			3.91344
	7.88764			3.39645
	3.82444			3.19552
	3.56475			2.91113
	7.86717			4.59752
	4.16007			2.66129
	5.51337			2.87455
	5.80041			2.9087
	6.64034			4.25231
	4.65219			4.18153
	3.19916			2.94575
Median	5.16041	5.00529		3.16152	3.09635
n (presses)	165	70		165	70

## Sheet: Fig 3k
			470 nm, 4 mW, 10 ms pulses at 30Hz for 1 s						595 nm, 4 mW, 10 ms pulses at 30Hz for 1 s
		Peak press velocity (cm/s)						Peak press velocity (cm/s)
Subject	Session	Control trials (70%)	Opto stim trials (30%)	% Change		Subject	Session	Control trials (70%)	Opto sham trials (30%; red light)	% Change
HL235	1	7.69234	7.16904	-6.80285		HL235	2	9.33592	8.93941	-4.24708
	3	9.2379	9.62969	4.24114			4	6.49581	6.39232	-1.59326
	5	8.02844	8.32848	3.73729			6	7.51109	7.26113	-3.32778
HL237	1	6.06238	5.90791	-2.54803		HL237	2	8.0035	7.84393	-1.99368
	3	8.93106	8.85888	-0.80828			4	7.46385	7.80222	4.53335
	5	8.35681	8.11017	-2.95137			6	7.33859	7.74021	5.47267
HL239	1	8.3879	8.77531	4.61869		HL239	2	6.4047	6.42955	0.388006
	3	5.16259	5.00529	-3.04692			4	5.82859	5.95933	2.24303
	5	6.83954	7.09142	3.68266			6	7.01791	6.97379	-0.628693
HL240	1	7.83588	7.88684	0.65038		HL240	2	6.13027	6.31306	2.9818
	3	6.86228	7.29031	6.23754			4	7.37192	7.80739	5.90715
	5	6.20679	5.72633	-7.74092			6	5.31554	5.11912	-3.69513
HL255	1	8.16262	8.0105	-1.86359		HL255	2	8.27869	8.23592	-0.516639
	3	9.12063	8.93764	-2.00633			4	8.05281	7.73049	-4.00251
	5	8.70214	8.49056	-2.43139			6	9.78897	8.86726	-9.41582
HL256	1	6.32342	6.59528	4.29927		HL256	2	6.19889	6.221	0.356682
	3	5.94256	6.13278	3.20099			4	6.17036	6.45966	4.68861
	5	6.43295	6.81101	5.87702			6	5.95806	6.06352	1.77004
	Median	7.76411	7.58858					7.17825	7.11746
	Mean			0.352517						-0.0599587
	SEM			1.00969						0.955319
	n			18						18

## Sheet: Fig 3l
			470 nm, 4 mW, 10 ms pulses at 30Hz for 1 s						595 nm, 4 mW, 10 ms pulses at 30Hz for 1 s
		Press amplitude (mm)						Press amplitude (mm)
Subject	Session	Control trials (70%)	Opto stim trials (30%)	% Change		Subject	Session	Control trials (70%)	Opto sham trials (30%; red light)	% Change
HL235	1	3.89825	3.90568	0.190667		HL235	2	6.68345	6.23368	-6.72956
	3	7.23222	7.12942	-1.42131			4	4.20533	4.63111	10.1247
	5	4.63232	4.73081	2.12632			6	4.16935	4.3838	5.14337
HL237	1	3.83024	3.8491	0.492561		HL237	2	6.003	5.6039	-6.64831
	3	6.47354	6.15228	-4.96274			4	5.59053	5.6442	0.95997
	5	6.49658	5.5341	-14.8153			6	5.8163	6.00009	3.15985
HL239	1	7.05136	7.52528	6.72107		HL239	2	4.58807	4.69849	2.40649
	3	3.3621	3.15642	-6.11768			4	3.89754	4.1444	6.33372
	5	4.87716	4.80164	-1.54842			6	5.36051	5.10575	-4.7526
HL240	1	4.84312	5.27286	8.87315		HL240	2	4.34821	4.15473	-4.44959
	3	4.10382	4.10888	0.123228			4	3.68	3.48813	-5.21389
	5	2.93639	2.95232	0.542506			6	3.30946	3.41323	3.13557
HL255	1	3.6357	3.61193	-0.653615		HL255	2	4.14074	3.84924	-7.03985
	3	3.72063	3.89023	4.55842			4	3.5824	3.85969	7.74039
	5	2.93568	2.97854	1.46001			6	3.6331	3.6737	1.11762
HL256	1	3.65628	3.86619	5.74113		HL256	2	3.84475	3.80012	-1.16088
	3	3.53072	3.59652	1.8637			4	3.39487	3.34233	-1.54758
	5	3.55424	3.61065	1.58711			6	3.55547	3.56078	0.149456
	Median	3.86424	3.89796					4.15505	4.14957
	Mean			0.264492						0.151606
	SEM			1.24723						1.23767
	n			18						18

## Sheet: Fig 3m
		Peak press velocity (cm/s)						Peak press velocity (cm/s)
Subject	Session	Baseline (before threshold increase)	After threshold increase	% Change		Subject	Session	Baseline	After No threshold increase	% Change
HL235	1	6.97729	7.80047	11.7981		HL235	2	6.56287	8.49011	29.3658
	3	5.97315	7.12896	19.3501			4	7.53818	8.7682	16.3172
	5	8.41	8.12322	-3.40999			6	7.47158	7.78393	4.18051
HL237	1	4.95055	6.85349	38.439		HL237	2	5.33949	4.23988	-20.5939
	3	5.93885	7.71413	29.8926			4	7.02366	7.93242	12.9385
	5	6.13981	7.36238	19.9122			6	7.59058	7.8513	3.43479
HL239	1	9.03009	10.0115	10.8683		HL239	2	11.654	9.63914	-17.2892
	3	5.93689	6.91714	16.5112			4	8.25859	7.82141	-5.29367
	5	6.84887	7.3128	6.77384			6	7.79296	9.2809	19.0933
HL240	1	6.62774	8.44282	27.3861		HL240	2	8.07102	7.97753	-1.15837
	3	4.82684	5.40425	11.9625			4	10.7407	8.2976	-22.7461
	5	5.70987	6.02503	5.51949			6	8.526	9.93125	16.4819
HL255	1	7.76883	9.55424	22.9817		HL255	2	7.32982	7.41594	1.17501
	3	8.52671	12.469	46.2347			4	9.3713	8.10223	-13.5421
	5	11.1226	11.1883	0.591028			6	9.87435	9.57926	-2.98848
HL256	1	5.43522	7.04873	29.6863		HL256	2	5.25088	6.67344	27.0919
	3	7.27838	8.97459	23.3048			4	6.34155	6.32684	-0.231928
	5	7.98827	8.40487	5.21521			6	7.05329	7.12951	1.08058
	Median	6.73831	7.7573					7.56438	7.95497
	Mean			17.9454						2.62865
	SEM			3.11759						3.63164
	n			18						18

## Sheet: Fig 3n
		Press amplitude (mm)						Press amplitude (mm)
Subject	Session	Baseline (before threshold shift)	After threshold shift	% Change		Subject	Session	Baseline (before No threshold shift)	After No threshold shift	% Change
HL235	1	5.83383	5.82189	-0.204629		HL235	2	3.99706	4.54955	13.8226
	3	3.66646	4.37164	19.2331			4	5.39507	6.29313	16.6459
	5	5.14395	5.53032	7.51129			6	5.31047	4.6504	-12.4296
HL237	1	3.66339	4.6366	26.5659		HL237	2	3.65761	3.03758	-16.9517
	3	4.49236	5.85661	30.3682			4	5.14688	4.8071	-6.6018
	5	5.40006	6.27912	16.2787			6	6.57435	6.13877	-6.62556
HL239	1	7.59571	8.40063	10.5971		HL239	2	11.1998	7.20501	-35.6684
	3	4.10222	5.549	35.2683			4	5.58674	6.52347	16.7669
	5	4.0575	5.27044	29.894			6	5.81453	6.80497	17.0339
HL240	1	4.37988	6.46842	47.6847		HL240	2	4.24674	3.85557	-9.21124
	3	2.17801	3.19497	46.6923			4	6.85735	5.89668	-14.0093
	5	2.79142	2.63282	-5.68166			6	6.42153	5.37774	-16.2546
HL255	1	3.50641	4.73391	35.0072		HL255	2	3.1586	3.36058	6.39449
	3	3.66419	5.01904	36.9752			4	3.67752	3.61292	-1.75647
	5	3.99091	5.39305	35.1335			6	3.33426	3.51387	5.38689
HL256	1	3.42143	4.50367	31.6311		HL256	2	3.46952	3.57661	3.0867
	3	4.80541	6.49769	35.216			4	3.51601	3.40305	-3.21259
	5	3.48206	4.87559	40.02			6	3.39605	3.28627	-3.23234
	Median	4.0242	5.33175					4.69681	4.59998
	Mean			26.5661						-2.6009
	SEM			3.62503						3.31753
	n			18						18
