# Supplementary material for: Subsecond dopamine fluctuations do not specify the vigor of ongoing actions
Source: Nat Neurosci. 2025 Nov 10;28(12):2432–8. doi: 10.1038/s41593-025-02102-1 (PMC12672363; doi:10.1038/s41593-025-02102-1)
Supplement: Supplementary file 5 — Source data for graphs shown in Extended Data Fig. 1. [file 41593_2025_2102_MOESM5_ESM.xlsx]

## Sheet: EDFig 1b
		# rewarded presses/session			Peak press velocity (session median; cm/s)			Press amplitude (session median; mm)
	Subject	Saline in M1	Muscimol in M1		Saline in M1	Muscimol in M1		Saline in M1	Muscimol in M1
	HL164	149	22		10.6839	7.47997		6.40367	2.94421
	HL165	188	58		15.7617	6.31018		9.32288	2.87037
	HL234	170	11		8.19521	6.45682		4.30118	3.61599
	HL241	217	1		10.6182	5.20978		7.50617	2.39492
	HL242	213	2		10.238	4.85635		6.16489	2.49738
	Mean	187.4	18.8		11.0994	6.06262		6.73976	2.86458
	SEM	12.8631	10.5043		1.25135	0.469467		0.826136	0.215222
	n	5	5		5	5		5	5

## Sheet: EDFig 1c
		# rewarded presses/session			Peak press velocity (session median; cm/s)			Press amplitude (session median; mm)
	Subject	Saline in DLS	Muscimol in DLS		Saline in DLS	Muscimol in DLS		Saline in DLS	Muscimol in DLS
	HL249	114	0		11.4941			7.10241
	HL251	151	23		9.55578	7.12178		5.33377	3.38014
	HL253	127	0		9.06284			4.6258
	HL255	198	2		8.15099	6.01201		4.12968	2.43643
	Mean	147.5	6.25		9.56592	6.5669		5.29791	2.90829
	SEM	18.4955	5.6032		0.705512	0.554885		0.650255	0.471858
	n	4	4		4	2		4	2

## Sheet: EDFig 1e
			DAT fluorescence intensity (a.u.)							DAT fluorescence intensity (a.u.)
			Ipsi-laterally lesioned mice							Contra-laterally lesioned mice
			Intact striatum		Lesioned striatum					Intact striatum		Lesioned striatum
		Brain section	indiv.	Mean	indiv.	Mean			Brain section	indiv.	Mean	indiv.	Mean
	HL249	a	44.135	35.0103	6.1375	4.49865		HL145	a	15.8093	26.6218	0.100934	0.037033
		b	30.26		4.08545				b	26.2294		0.005495
		c	30.6358		3.27299				c	37.8266		0.00467
	HL251	a	41.5	42.5749	4.1106	4.76888		HL164	a	17.6839	22.1742	0.063107	1.52289
		b	43.4307		6.22638				b	23.9345		1.49476
		c	42.7941		3.96965				c	24.9041		3.01079
	HL263	a	24.0138	24.6343	0.824271	0.925953		HL166	a	39.5069	36.4638	0.920046	0.916232
		b	24.9405		1.10043				b	47.7637		1.27664
		c	24.9487		0.853158				c	22.1209		0.552009
	HL265	a	43.0834	45.2657	1.17881	1.15229		HL167	a	22.8184	28.2604	1.8165	1.30988
		b	45.2341		1.06752				b	35.2722		1.26863
		c	47.4796		1.21053				c	26.6905		0.844512
	HL266	a	27.8358	28.0169	1.008	1.00108		HL169	a	24.6151	31.6643	0.998333	0.675955
		b	27.553		1.0006				b	28.6204		0.588321
		c	28.6618		0.994629				c	41.7575		0.44121
	HL267	a	29.0775	29.5229	1.942	1.98875		HL172	a	41.0364	52.9557	1.36021	2.08651
		b	29.0525		2.00625				b	71.3268		2.68468
		c	30.4387		2.018				c	46.5038		2.21462
	HL268	a	43.3677	45.4652	1.10941	1.22289		HL194	a	48.5858	49.0252	0.985593	0.91057
		b	42.7337		1.27072				b	52.5858		0.92033
		c	50.2943		1.28855				c	45.9041		0.825786
								HL203	a	31.6243	29.7909	1.08107	1.01178
									b	30.1594		0.956343
									c	27.589		0.99794
			Pop. Mean	35.7843		2.22264				Pop. Mean	35.3093		1.06558
			SEM	3.28847		0.636901				SEM	3.86947		0.214213
			n	7		7				n	8		8

## Sheet: EDFig 1f
		Water consumed (ml/kg) during 10 min
	Subject	Prelesion	Postlesion
	HL164	67.73	57.61
	HL166	90.05	32.86
	HL167	83.33	80.19
	HL169	58.39	56.74
	HL172	56	76.39
	HL194	104.48	87.25
	HL203	105.69	67.57
	Pop. Mean	80.81	65.5157
	SEM	7.80764	6.92836
	n	7	7
	t-test	0.164214

## Sheet: EDFig 1g
		# rewarded presses per session
	Subject	Water devalued	Contralateral lesion
	HL235	0
	HL237	2
	HL239	3
	HL240	3
	HL265	7
	HL266	19
	HL267	4
	HL145		10
	HL164		93
	HL166		9
	HL167		33
	HL169		18
	HL172		5
	HL194		69
	HL203		62
	Mean	5.42857	37.375
	SEM	2.39898	11.7244
	n	7	8
	ttest	0.0297721
