# Supplementary material for: Subsecond dopamine fluctuations do not specify the vigor of ongoing actions
Source: Nat Neurosci. 2025 Nov 10;28(12):2432–8. doi: 10.1038/s41593-025-02102-1 (PMC12672363; doi:10.1038/s41593-025-02102-1)
Supplement: Supplementary file 6 — Source data for graphs shown in Extended Data Fig. 2. [file 41593_2025_2102_MOESM6_ESM.xlsx]

## Sheet: EDFig 2ghi
		ED Fig 2g	ED Fig 2h	ED Fig 2i			ED Fig 2g	ED Fig 2h	ED Fig 2i
	Number of presses:	0				Number of presses:	0
	Peak press velocity	rDA1m 1s before press onset	rDA1m 0.5s before press onset	rDA1m signal at press onset		Press amplitude	rDA1m 1s before press onset	rDA1m 0.5s before press onset	rDA1m signal at press onset
	-0.787656	-0.534459	-1.46063	-1.67543		1.35138	-0.534459	-1.46063	-1.67543
	-0.630101	0.282206	0.0193195	-0.273046		0.198603	0.282206	0.0193195	-0.273046
	-0.170092	-0.47064	0.394706	0.649702		-0.805461	-0.47064	0.394706	0.649702
	-0.618298	-0.265686	-0.55498	-1.47947		0.750718	-0.265686	-0.55498	-1.47947
	-0.162959	-0.301638	-0.218476	-1.05925		0.0369359	-0.301638	-0.218476	-1.05925
	-0.59645	1.11116	-1.25411	-1.74902		-0.00225708	1.11116	-1.25411	-1.74902
	-0.537015	-0.874231	0.345916	-0.686432		0.696876	-0.874231	0.345916	-0.686432
	-1.16856	0.187447	1.14779	-1.00458		-0.606929	0.187447	1.14779	-1.00458
	-0.267484	-2.33652	-2.25484	-1.44879		0.361075	-2.33652	-2.25484	-1.44879
	-1.24137	2.29072	0.710982	0.449557		-0.58844	2.29072	0.710982	0.449557
	-1.09346	0.980839	0.0908928	-0.451501		-0.839085	0.980839	0.0908928	-0.451501
	-1.04377	-1.27268	-0.970592	-0.00931405		-1.96779	-1.27268	-0.970592	-0.00931405
	-0.19255	0.0795715	-0.130898	0.908694		0.389753	0.0795715	-0.130898	0.908694
	-1.25588	-0.710871	0.117012	-1.02484		-1.45654	-0.710871	0.117012	-1.02484
	-0.755527	1.15431	-1.05651	-0.654097		-1.08381	1.15431	-1.05651	-0.654097
	-1.0218	0.468302	-0.499989	0.897719		-0.722645	0.468302	-0.499989	0.897719
	-1.1636	-2.0424	-0.875799	-0.168629		-1.20751	-2.0424	-0.875799	-0.168629
	-0.700089	-0.860306	-1.2385	-0.540225		-0.403942	-0.860306	-1.2385	-0.540225
	-0.397194	-0.18803	0.691694	-0.639455		0.750395	-0.18803	0.691694	-0.639455
	-0.977313	1.4523	1.40949	-1.05124		-1.98356	1.4523	1.40949	-1.05124
	-0.333251	0.817751	0.56431	-0.344486		-0.211964	0.817751	0.56431	-0.344486
	0.466793	-0.205584	-1.74856	0.527385		1.14113	-0.205584	-1.74856	0.527385
	-0.768504	-0.431669	-0.230425	-1.41276		-0.622225	-0.431669	-0.230425	-1.41276
	-1.19131	1.33873	0.0598118	0.470985		-0.225508	1.33873	0.0598118	0.470985
	0.794261	-0.280493	-0.538706	-0.656535		1.40029	-0.280493	-0.538706	-0.656535
	-0.730109	0.119504	0.163078	0.715572		0.0664939	0.119504	0.163078	0.715572
	1.14224	-0.950723	1.51614	1.66503		0.801769	-0.950723	1.51614	1.66503
	-0.437099	1.27905	0.621478	0.444783		-0.469966	1.27905	0.621478	0.444783
	0.503909	1.42105	1.77927	1.53471		-0.272726	1.42105	1.77927	1.53471
	-0.592701	0.613697	1.3038	-0.564817		-0.0219802	0.613697	1.3038	-0.564817
	-0.455434	1.0425	-1.33719	0.346472		0.365403	1.0425	-1.33719	0.346472
	-0.648039	-1.26612	-1.23546	0.788956		-0.437979	-1.26612	-1.23546	0.788956
	-0.267048	1.16453	1.11403	1.69172		-0.0158999	1.16453	1.11403	1.69172
	0.288365	1.12302	0.372064	-0.427532		0.377778	1.12302	0.372064	-0.427532
	-0.74081	0.648352	1.52928	1.46284		-0.467378	0.648352	1.52928	1.46284
	0.646771	-1.00043	-1.65598	-0.160967		0.383046	-1.00043	-1.65598	-0.160967
	-0.724634	1.45099	1.35733	1.48722		0.184073	1.45099	1.35733	1.48722
	-0.21975	1.48826	0.490654	-1.0583		-0.0112979	1.48826	0.490654	-1.0583
	0.279701	0.853166	0.699848	1.27044		-0.374238	0.853166	0.699848	1.27044
	-0.150737	1.2985	1.6368	-0.156916		0.0499206	1.2985	1.6368	-0.156916
	-0.0105403	-0.370517	1.88916	0.78484		0.184159	-0.370517	1.88916	0.78484
	-0.57371	1.03082	0.794822	-1.00848		-0.0178192	1.03082	0.794822	-1.00848
	0.0245086	-0.0640116	-0.742061	-0.235118		-0.211666	-0.0640116	-0.742061	-0.235118
	-0.868	-1.30297	-1.57264	-0.404468		-0.908195	-1.30297	-1.57264	-0.404468
	0.547329	0.323731	-1.98721	1.39297		0.578956	0.323731	-1.98721	1.39297
	-0.209113	-1.11184	-1.33225	0.60654		0.384062	-1.11184	-1.33225	0.60654
	-0.657274	-1.04516	-2.20163	-1.09251		0.362688	-1.04516	-2.20163	-1.09251
	0.720873	-1.69142	-2.14438	-0.373514		0.792831	-1.69142	-2.14438	-0.373514
	0.572729	1.21881	0.143139	-0.228558		0.90012	1.21881	0.143139	-0.228558
	-0.344831	1.2747	0.631407	0.865159		-0.606169	1.2747	0.631407	0.865159
	-0.540769	0.56229	0.399022	0.0381228		-1.09287	0.56229	0.399022	0.0381228
	-0.173109	-1.11353	-1.22999	-0.0884646		-0.341344	-1.11353	-1.22999	-0.0884646
	-0.300556	-0.538005	-0.64395	0.00186327		-0.565087	-0.538005	-0.64395	0.00186327
	-0.286479	-1.06621	-1.65254	-0.926233		-0.958041	-1.06621	-1.65254	-0.926233
	-0.538072	-0.446544	0.865826	0.109133		-0.421556	-0.446544	0.865826	0.109133
	-0.5061	1.09228	0.0525862	0.879083		-0.397629	1.09228	0.0525862	0.879083
	-0.84506	0.289311	0.916232	-1.08633		-1.42573	0.289311	0.916232	-1.08633
	-0.482807	1.64835	0.67957	-0.0724064		-0.762104	1.64835	0.67957	-0.0724064
	-0.98014	0.722163	-0.425	0.467176		-1.55962	0.722163	-0.425	0.467176
	0.324142	-0.758914	0.927679	-1.27132		0.134777	-0.758914	0.927679	-1.27132
	0.633842	-1.64033	-1.19071	2.22779		1.53918	-1.64033	-1.19071	2.22779
	-0.454711	1.37189	-0.443354	-0.696417		0.511945	1.37189	-0.443354	-0.696417
	-1.08893	0.417122	0.223206	0.911514		-0.220558	0.417122	0.223206	0.911514
	-0.422032	0.0386798	-1.565	0.0764356		-0.207099	0.0386798	-1.565	0.0764356
	1.44623	-0.919354	-1.08569	1.8532		0.369382	-0.919354	-1.08569	1.8532
	0.396658	-0.353186	-0.441322	1.57585		0.291354	-0.353186	-0.441322	1.57585
	0.604994	0.711313	-0.573204	-1.18439		0.376409	0.711313	-0.573204	-1.18439
	0.716286	-0.319497	0.880321	1.16629		0.170663	-0.319497	0.880321	1.16629
	0.354672	-0.110927	-1.50606	0.856474		1.50175	-0.110927	-1.50606	0.856474
	-0.71886	0.129118	-0.00259952	-1.84815		-0.175525	0.129118	-0.00259952	-1.84815
	0.681438	-0.554772	0.869952	1.89976		0.102135	-0.554772	0.869952	1.89976
	-0.911152	1.41153	1.88665	-0.542804		-1.0731	1.41153	1.88665	-0.542804
	-0.0719039	0.971618	1.3404	0.876161		0.155745	0.971618	1.3404	0.876161
	1.02642	1.23708	-1.89187	0.761295		1.88858	1.23708	-1.89187	0.761295
	0.977867	-1.20766	-0.203915	0.403983		0.963772	-1.20766	-0.203915	0.403983
	-0.129324	1.32199	0.986233	-0.511665		0.395784	1.32199	0.986233	-0.511665
	-0.432848	-2.312	-1.85788	0.0417229		-1.16874	-2.312	-1.85788	0.0417229
	0.739626	0.0406803	0.60178	1.25864		1.85641	0.0406803	0.60178	1.25864
	-0.0533259	-1.86581	-1.40548	0.341312		-0.603856	-1.86581	-1.40548	0.341312
	0.12171	0.174698	1.25695	1.02345		0.56799	0.174698	1.25695	1.02345
	-0.0298428	0.393802	0.935507	1.13608		-0.318595	0.393802	0.935507	1.13608
	0.486902	-2.454	-0.289496	-0.780151		0.409816	-2.454	-0.289496	-0.780151
	0.328362	0.325097	1.33613	1.74488		0.143359	0.325097	1.33613	1.74488
	0.543011	0.592706	0.87875	-1.60178		1.13058	0.592706	0.87875	-1.60178
	0.05663	-0.639857	1.30619	0.482618		-0.0744745	-0.639857	1.30619	0.482618
	0.420729	0.272913	1.32424	0.882849		0.786448	0.272913	1.32424	0.882849
	-0.420648	1.65873	0.986652	-1.00642		-0.695026	1.65873	0.986652	-1.00642
	1.18439	1.26721	0.847386	-0.253896		2.79091	1.26721	0.847386	-0.253896
	-0.79868	1.14114	1.25967	0.455872		-0.806274	1.14114	1.25967	0.455872
	0.0869058	-0.0953665	-1.29438	0.695532		0.745353	-0.0953665	-1.29438	0.695532
	0.0288277	-2.31526	-1.79484	0.74191		0.931843	-2.31526	-1.79484	0.74191
	1.62135	0.873225	-0.0204655	-0.536885		0.773938	0.873225	-0.0204655	-0.536885
	0.142006	-0.260958	-0.106212	0.405804		0.191925	-0.260958	-0.106212	0.405804
	0.828899	0.229368	0.909387	1.38761		1.66968	0.229368	0.909387	1.38761
	-0.792927	1.38655	1.44003	0.53354		0.382288	1.38655	1.44003	0.53354
	1.43808	2.26382	1.03809	0.39642		0.606053	2.26382	1.03809	0.39642
	-0.499875	1.16808	0.699421	-1.29921		-0.784755	1.16808	0.699421	-1.29921
	-0.560831	0.0530363	0.222902	1.09671		-0.267878	0.0530363	0.222902	1.09671
	0.0578971	0.830765	-0.320945	-1.81129		-0.94691	0.830765	-0.320945	-1.81129
	-0.907636	1.80699	0.976429	0.48248		-1.14739	1.80699	0.976429	0.48248
	-1.31665	0.000551378	0.696412	0.922962		-0.842557	0.000551378	0.696412	0.922962
	-0.473073	0.124348	0.084487	0.203555		-0.222796	0.124348	0.084487	0.203555
	1.27058	0.00439328	0.554126	-0.925954		2.2847	0.00439328	0.554126	-0.925954
	2.68566	-1.2079	0.154505	0.384689		1.10266	-1.2079	0.154505	0.384689
	-0.785652	-0.29507	-0.174322	1.26417		-0.639562	-0.29507	-0.174322	1.26417
	-0.335092	-1.92067	-0.783271	-0.390236		0.0126524	-1.92067	-0.783271	-0.390236
	-0.199441	0.0866602	0.980454	0.764601		-1.13971	0.0866602	0.980454	0.764601
	-0.124628	0.570386	-0.0966362	-1.15618		-0.117122	0.570386	-0.0966362	-1.15618
	1.2635	-0.439911	0.633069	-0.508929		-0.583343	-0.439911	0.633069	-0.508929
	2.0964	-0.976426	0.878756	-0.533305		3.06395	-0.976426	0.878756	-0.533305
	0.481871	-0.281529	0.0468783	-0.835099		0.761753	-0.281529	0.0468783	-0.835099
	1.53189	1.0476	0.680695	1.07725		1.58223	1.0476	0.680695	1.07725
	-1.33424	0.0642228	0.597568	1.4721		-2.18486	0.0642228	0.597568	1.4721
	-0.297337	0.018216	0.398397	-0.406743		0.878023	0.018216	0.398397	-0.406743
	0.0508074	-0.420859	-0.544421	-0.32814		0.275302	-0.420859	-0.544421	-0.32814
	1.41653	0.200733	-0.0968274	-0.679955		-0.419911	0.200733	-0.0968274	-0.679955
	3.16196	-0.515737	-0.876138	-0.950328		-0.943362	-0.515737	-0.876138	-0.950328
	1.19481	-0.911331	0.579369	0.182662		1.56544	-0.911331	0.579369	0.182662
	-0.879003	-0.175254	-0.509122	-1.03203		-1.41206	-0.175254	-0.509122	-1.03203
	-0.971417	-0.734544	-1.36559	-1.25892		-2.15946	-0.734544	-1.36559	-1.25892
	-0.165555	0.220229	0.0557273	1.58353		-0.958821	0.220229	0.0557273	1.58353
	-0.00314054	0.62113	-0.880354	-2.59003		1.04395	0.62113	-0.880354	-2.59003
	0.983433	-0.518882	0.180465	-2.45328		0.168545	-0.518882	0.180465	-2.45328
	0.48085	0.194529	0.818403	1.43397		0.143676	0.194529	0.818403	1.43397
	-0.580974	-0.359168	1.01119	0.332014		-1.26876	-0.359168	1.01119	0.332014
	-1.2706	0.541705	0.886787	1.15094		-2.17099	0.541705	0.886787	1.15094
	0.278732	0.201092	-0.337256	0.112514		-0.383369	0.201092	-0.337256	0.112514
	-1.1898	-0.339185	0.585073	-0.694296		-1.7568	-0.339185	0.585073	-0.694296
	-0.0116104	-0.831418	-0.814963	0.0815886		0.900747	-0.831418	-0.814963	0.0815886
	3.27272	-0.779293	0.327644	-0.0254688		0.213295	-0.779293	0.327644	-0.0254688
	0.649588	0.639917	0.517618	0.436833		1.89179	0.639917	0.517618	0.436833
	-1.10618	-0.895086	0.00656423	-0.916924		-1.73025	-0.895086	0.00656423	-0.916924
	-1.38811	0.568045	0.126614	0.403259		-1.56873	0.568045	0.126614	0.403259
	5.53262	-1.31509	0.00638728	0.399905		-0.0549143	-1.31509	0.00638728	0.399905
	1.09895	-0.848641	0.0340145	0.373106		-0.0368	-0.848641	0.0340145	0.373106
	-0.913721	-0.713737	-1.65378	0.973735		-0.636313	-0.713737	-1.65378	0.973735
	-0.314974	-0.197398	-0.422381	-0.566985		0.913576	-0.197398	-0.422381	-0.566985
	-0.79969	-1.17614	0.294694	-0.631031		-0.532725	-1.17614	0.294694	-0.631031
	0.535738	-1.10169	0.190816	-0.224885		-0.0334807	-1.10169	0.190816	-0.224885
	1.62627	-0.552166	-1.07273	-2.03843		1.89907	-0.552166	-1.07273	-2.03843
	-0.438912	-1.11793	-0.485734	-0.964775		-0.0430195	-1.11793	-0.485734	-0.964775
	1.14713	-0.427437	-1.13125	-1.57553		2.32335	-0.427437	-1.13125	-1.57553
	0.555109	-0.418239	-0.536632	-0.480699		-0.524388	-0.418239	-0.536632	-0.480699
	-0.626722	-0.869481	-0.302685	-1.54167		1.2636	-0.869481	-0.302685	-1.54167
	-0.107487	1.70241	1.11025	0.555863		0.441098	1.70241	1.11025	0.555863
	0.951941	0.158906	0.408161	0.727295		2.59223	0.158906	0.408161	0.727295
	-1.08092	1.0526	0.541996	1.3383		0.618663	1.0526	0.541996	1.3383
	-0.141322	0.950959	1.36259	1.04164		1.77467	0.950959	1.36259	1.04164
	-0.669005	1.6021	-1.38191	-0.889565		1.40029	1.6021	-1.38191	-0.889565
	0.227885	-0.00381655	-0.0467227	1.06414		0.177046	-0.00381655	-0.0467227	1.06414
	-0.242068	0.609145	-0.0428367	0.155862		0.220336	0.609145	-0.0428367	0.155862
	-0.896936	-1.06727	-1.49527	-0.617788		-0.168688	-1.06727	-1.49527	-0.617788
	-1.31726	0.461098	-1.42726	0.707673		-0.300556	0.461098	-1.42726	0.707673
	1.03585	0.370839	1.20402	1.57809		-0.233245	0.370839	1.20402	1.57809
	-1.03471	1.60977	0.782357	-0.228601		-0.499214	1.60977	0.782357	-0.228601
	-1.39003	-0.854784	-0.823193	-0.731019		-0.47696	-0.854784	-0.823193	-0.731019
	-1.17158	0.428292	0.737148	0.699305		0.060686	0.428292	0.737148	0.699305
	0.0570617	-0.757234	-1.72365	-1.36248		0.388733	-0.757234	-1.72365	-1.36248
	-0.632752	-1.20214	-1.58455	0.0174399		-0.199621	-1.20214	-1.58455	0.0174399
	-0.585585	-1.61976	-0.967402	-0.172968		1.37385	-1.61976	-0.967402	-0.172968
	0.544057	-0.407018	1.15292	1.36616		1.10329	-0.407018	1.15292	1.36616
	-0.546271	-1.01217	-1.36102	-0.138978		0.156273	-1.01217	-1.36102	-0.138978
	0.192691	0.349708	-0.274268	0.308625		0.0538307	0.349708	-0.274268	0.308625
	-0.772664	0.971641	0.831172	1.18413		-1.34768	0.971641	0.831172	1.18413
	-0.0452095	0.309373	-0.397014	0.159515		0.521445	0.309373	-0.397014	0.159515
	-1.53282	-0.18055	-1.16401	-0.645968		-0.645759	-0.18055	-1.16401	-0.645968
	0.177273	1.10804	0.118245	-0.881617		1.05596	1.10804	0.118245	-0.881617
	-0.499617	0.646442	0.801491	-0.250721		-2.1975	0.646442	0.801491	-0.250721
	-0.063484	0.455134	-0.42033	-0.797829		1.22205	0.455134	-0.42033	-0.797829
	-0.394843	0.89731	1.09314	1.40721		-0.429118	0.89731	1.09314	1.40721
	-0.968771	-1.49426	-2.13575	-1.86643		1.48475	-1.49426	-2.13575	-1.86643
	-0.734127	0.854629	1.12973	-0.338932		-0.537277	0.854629	1.12973	-0.338932
	-0.711209	-1.33243	0.552533	-0.960856		-0.656558	-1.33243	0.552533	-0.960856
	-0.489633	0.524385	0.499702	-0.230661		-0.301045	0.524385	0.499702	-0.230661
	-0.837384	-0.115949	0.460741	0.917658		0.463014	-0.115949	0.460741	0.917658
	0.436171	-0.0707227	-1.8451	0.111208		-0.962042	-0.0707227	-1.8451	0.111208
	-0.10603	1.53518	0.451784	0.779969		-0.770897	1.53518	0.451784	0.779969
	-0.772045	0.897413	1.49045	0.875348		-0.568144	0.897413	1.49045	0.875348
	0.972155	-0.0867278	-0.745596	0.807386		0.198109	-0.0867278	-0.745596	0.807386
	-0.987944	1.07135	-0.236798	1.46268		-1.58783	1.07135	-0.236798	1.46268
	-0.349615	-1.78497	0.297383	0.486807		-0.89542	-1.78497	0.297383	0.486807
	-0.143323	1.43904	-0.885918	0.177771		-0.168941	1.43904	-0.885918	0.177771
	0.233345	-0.765122	-1.98611	-1.02912		-0.688497	-0.765122	-1.98611	-1.02912
	-0.202	-0.698285	-2.15046	-0.355989		0.580163	-0.698285	-2.15046	-0.355989
	-0.876516	0.753234	1.07077	1.00886		-0.565853	0.753234	1.07077	1.00886
	-0.606304	-1.84869	0.198617	0.691579		-0.961048	-1.84869	0.198617	0.691579
	0.157183	-0.667282	-1.75801	0.29731		0.484863	-0.667282	-1.75801	0.29731
	-0.149187	-2.67734	-1.86874	-1.35232		-0.180114	-2.67734	-1.86874	-1.35232
	-0.243199	-1.0913	0.757299	-0.248448		-0.0221694	-1.0913	0.757299	-0.248448
	-0.213786	-1.65287	0.245318	-1.70673		0.979551	-1.65287	0.245318	-1.70673
	0.682799	-0.22141	0.891147	-0.236019		-0.282871	-0.22141	0.891147	-0.236019
	-1.04269	1.46393	0.261983	0.450255		-0.712712	1.46393	0.261983	0.450255
	0.103372	-0.758776	-1.2421	-0.409148		0.127043	-0.758776	-1.2421	-0.409148
	-0.628378	-0.842853	-0.745639	-0.869477		-1.01655	-0.842853	-0.745639	-0.869477
	-0.0277441	0.14057	-0.648146	1.55153		-1.53301	0.14057	-0.648146	1.55153
	-0.825492	0.603287	0.0922893	0.0666272		-0.197301	0.603287	0.0922893	0.0666272
	-1.20001	0.314135	0.502987	-0.660106		-1.00518	0.314135	0.502987	-0.660106
	0.925809	-0.650435	-1.04364	0.073142		-1.86438	-0.650435	-1.04364	0.073142
	0.488338	1.35375	1.17493	1.93475		-0.243546	1.35375	1.17493	1.93475
	1.0293	-1.36792	0.132906	-0.030279		0.361617	-1.36792	0.132906	-0.030279
	-0.477604	0.282121	-1.58856	0.825877		0.0920121	0.282121	-1.58856	0.825877
	-0.519953	1.10459	1.34535	1.9751		0.123268	1.10459	1.34535	1.9751
	-1.08655	-0.804571	-0.253199	1.70062		-0.962993	-0.804571	-0.253199	1.70062
	-0.0399106	2.27664	2.72029	1.31689		0.234827	2.27664	2.72029	1.31689
	-0.876492	0.549593	0.797581	0.68025		-1.38	0.549593	0.797581	0.68025
	0.0131383	-1.14906	-1.61142	0.158389		-0.526554	-1.14906	-1.61142	0.158389
	0.628988	1.1149	1.51103	1.22162		-0.537787	1.1149	1.51103	1.22162
	-1.16176	1.86815	1.35913	-0.341493		-0.635896	1.86815	1.35913	-0.341493
	-1.19579	-0.238154	-0.616111	-0.837582		-0.479762	-0.238154	-0.616111	-0.837582
	-0.888703	1.25144	1.07461	1.21288		-0.182629	1.25144	1.07461	1.21288
	-0.112142	-1.07514	-0.560638	-1.78677		-1.52757	-1.07514	-0.560638	-1.78677
	-0.99055	1.64508	1.03765	0.452209		-0.0074292	1.64508	1.03765	0.452209
	0.914977	-1.19884	-1.01853	0.451924		-0.554617	-1.19884	-1.01853	0.451924
	0.304708	0.322612	-0.883996	0.311538		-0.453318	0.322612	-0.883996	0.311538
	0.509413	-1.95007	-0.857715	-1.19778		0.524348	-1.95007	-0.857715	-1.19778
	1.82816	1.12631	1.30588	2.08733		0.423555	1.12631	1.30588	2.08733
	0.163767	-1.15187	0.68925	-0.493392		-0.561451	-1.15187	0.68925	-0.493392
	0.185291	-0.759713	-0.472442	-0.188613		0.879779	-0.759713	-0.472442	-0.188613
	-1.00639	0.105207	-0.298257	0.234608		-0.0195112	0.105207	-0.298257	0.234608
	0.635041	0.17714	-0.217347	0.806173		-0.234776	0.17714	-0.217347	0.806173
	-0.368215	-1.24747	-1.36172	-0.200068		0.955222	-1.24747	-1.36172	-0.200068
	-1.48007	-0.342111	1.26847	2.12502		-3.39176	-0.342111	1.26847	2.12502
	0.13518	0.301014	-1.21352	-0.212959		0.262423	0.301014	-1.21352	-0.212959
	-0.480314	-1.40772	-0.615746	1.02951		-0.562981	-1.40772	-0.615746	1.02951
	1.31695	-0.861686	-0.532213	-1.36504		2.05526	-0.861686	-0.532213	-1.36504
	-1.92325	0.857683	0.685968	1.47234		-3.42555	0.857683	0.685968	1.47234
	0.0885188	1.25643	0.379614	1.67268		0.0765207	1.25643	0.379614	1.67268
	-1.22103	-0.345638	0.710277	-0.0920755		-0.596563	-0.345638	0.710277	-0.0920755
	-1.83605	0.628348	-0.5214	0.441904		-1.13781	0.628348	-0.5214	0.441904
	-0.741074	0.500823	-0.154742	0.651935		-1.01161	0.500823	-0.154742	0.651935
	-0.339824	-0.137588	0.397984	-1.20559		-1.30662	-0.137588	0.397984	-1.20559
	0.059733	-0.15553	0.67465	-1.30548		-0.761576	-0.15553	0.67465	-1.30548
	0.228694	1.56057	0.279267	0.784954		-0.186163	1.56057	0.279267	0.784954
	0.249393	-0.712905	-0.488851	-0.229548		-0.578211	-0.712905	-0.488851	-0.229548
	0.0431596	1.79541	1.92064	0.79429		-0.309294	1.79541	1.92064	0.79429
	-0.162222	1.33286	0.576285	1.45062		-0.062772	1.33286	0.576285	1.45062
	-1.36273	0.302639	-1.4345	-0.883556		-0.269536	0.302639	-1.4345	-0.883556
	-1.16939	-0.949049	1.02573	1.08466		0.0705897	-0.949049	1.02573	1.08466
	-0.384801	-0.652103	0.775566	0.486034		-0.21713	-0.652103	0.775566	0.486034
	-0.640499	-0.358066	0.616908	-1.39049		0.250497	-0.358066	0.616908	-1.39049
	-0.31294	-0.761448	-0.806237	0.293125		-0.968907	-0.761448	-0.806237	0.293125
	0.56268	0.849219	-0.0456421	0.184167		0.173677	0.849219	-0.0456421	0.184167
	-0.720853	-0.901918	-0.345308	-1.74913		-0.482804	-0.901918	-0.345308	-1.74913
	-0.0918577	-1.1245	1.37373	-0.916434		0.941205	-1.1245	1.37373	-0.916434
	-0.174786	0.657587	1.18245	-1.27718		0.676199	0.657587	1.18245	-1.27718
	-0.515292	-0.572362	-1.50364	-0.629911		-0.377869	-0.572362	-1.50364	-0.629911
	-0.606028	0.00543876	-1.1599	-1.25055		-0.292767	0.00543876	-1.1599	-1.25055
	0.818098	-0.191746	1.38214	0.280377		-0.480395	-0.191746	1.38214	0.280377
	-1.03255	-0.336924	-0.449669	-1.72766		-0.957354	-0.336924	-0.449669	-1.72766
	4.52914	0.743397	0.783135	0.222183		0.864008	0.743397	0.783135	0.222183
	0.858912	0.664437	1.2233	-0.568649		0.200066	0.664437	1.2233	-0.568649
	1.21472	-0.536193	-0.286436	-1.98921		-0.521603	-0.536193	-0.286436	-1.98921
	-0.00902831	-1.02448	-2.04679	-1.66497		-0.282321	-1.02448	-2.04679	-1.66497
	2.16847	0.567454	0.197233	0.992433		1.46172	0.567454	0.197233	0.992433
	0.937252	0.982204	1.86817	-0.338908		3.46255	0.982204	1.86817	-0.338908
	2.92419	2.0094	0.755579	-0.197973		-0.563216	2.0094	0.755579	-0.197973
	0.937235	-1.8832	-0.785266	-1.78907		2.003	-1.8832	-0.785266	-1.78907
	0.48838	0.788266	0.775928	0.77991		1.63627	0.788266	0.775928	0.77991
	-0.426928	-1.14234	-0.86355	-1.78693		-0.0456632	-1.14234	-0.86355	-1.78693
	2.13937	0.446483	0.833438	0.624652		-0.483126	0.446483	0.833438	0.624652
	1.97262	1.02744	0.537493	-0.156901		0.120921	1.02744	0.537493	-0.156901
	-0.882554	-0.683209	-1.53871	-0.729052		-0.161483	-0.683209	-1.53871	-0.729052
	0.242397	0.164178	-0.0463046	0.539402		-0.591052	0.164178	-0.0463046	0.539402
	0.637938	0.344875	-1.16309	0.420085		0.568894	0.344875	-1.16309	0.420085
	-1.30565	-0.26709	-0.50143	0.310468		-0.366505	-0.26709	-0.50143	0.310468
	0.446312	0.476528	0.0568407	0.147531		1.32078	0.476528	0.0568407	0.147531
	-0.493187	0.196427	1.34786	1.49819		0.253549	0.196427	1.34786	1.49819
	-0.641347	-1.87123	-1.48684	0.143517		-0.253841	-1.87123	-1.48684	0.143517
	1.04187	1.13317	0.108594	1.6875		0.671825	1.13317	0.108594	1.6875
	-0.181917	0.0116652	-0.566363	-0.558185		1.01761	0.0116652	-0.566363	-0.558185
	3.58368	-0.332526	0.392201	-0.760088		0.695293	-0.332526	0.392201	-0.760088
	0.142281	-0.428418	-0.40673	-0.681952		0.136715	-0.428418	-0.40673	-0.681952
	0.683838	0.206927	-1.66273	-0.982341		2.17765	0.206927	-1.66273	-0.982341
	-0.00549004	-0.550856	-0.514546	-1.31812		0.202046	-0.550856	-0.514546	-1.31812
	-0.853701	0.989266	-0.145013	-0.604929		1.28887	0.989266	-0.145013	-0.604929
	0.657449	-1.48073	-0.592141	-1.46742		2.63554	-1.48073	-0.592141	-1.46742
	0.636136	-0.387436	0.582351	-0.501174		1.65348	-0.387436	0.582351	-0.501174
	-0.237429	2.03822	0.81396	-1.39761		0.514166	2.03822	0.81396	-1.39761
	0.80228	0.756706	1.8007	0.828756		1.04472	0.756706	1.8007	0.828756
	-0.410283	0.499349	1.3589	2.5474		0.138939	0.499349	1.3589	2.5474
	-0.013962	-0.234187	-0.214222	-1.62539		0.833996	-0.234187	-0.214222	-1.62539
	-0.0801246	0.199379	1.26362	-0.909349		-0.361204	0.199379	1.26362	-0.909349
	0.186816	1.08344	0.751043	0.66329		0.207775	1.08344	0.751043	0.66329
	-0.512225	-0.0866548	0.549857	-0.0318993		0.382819	-0.0866548	0.549857	-0.0318993
	0.821352	-0.169629	0.422057	-0.147627		0.223748	-0.169629	0.422057	-0.147627
	1.35684	0.772088	0.511866	-0.627068		0.59675	0.772088	0.511866	-0.627068
	-0.275286	0.310865	0.905663	-0.767134		-0.234443	0.310865	0.905663	-0.767134
	0.561496	-0.261661	0.676611	1.41262		0.617231	-0.261661	0.676611	1.41262
	-0.181022	0.529563	0.15298	-1.03752		0.995734	0.529563	0.15298	-1.03752
	0.18974	-0.75129	-0.667574	-1.04708		-0.465003	-0.75129	-0.667574	-1.04708
	1.78861	-1.26257	-0.107351	-0.0407917		0.549159	-1.26257	-0.107351	-0.0407917
	1.78157	-0.454998	-0.605814	0.924199		0.40662	-0.454998	-0.605814	0.924199
	-0.0406452	-1.42868	-0.379106	-0.0611836		-0.0401865	-1.42868	-0.379106	-0.0611836
	1.29337	-0.894396	-0.934029	-0.016367		0.504383	-0.894396	-0.934029	-0.016367
	0.858057	-0.856137	-1.06437	-0.43007		-0.164533	-0.856137	-1.06437	-0.43007
	-0.00664551	0.0676594	1.08068	0.215421		-1.82407	0.0676594	1.08068	0.215421
	-1.09431	-0.727124	-0.148769	0.657354		-0.168769	-0.727124	-0.148769	0.657354
	0.545806	-0.621016	0.132449	-0.626782		-1.43012	-0.621016	0.132449	-0.626782
	0.952092	-0.567683	-0.380412	0.379429		-0.0842659	-0.567683	-0.380412	0.379429
	-0.715205	2.45347	0.679468	-0.489937		-2.40197	2.45347	0.679468	-0.489937
	0.39189	-0.225127	0.413601	-0.142405		0.230094	-0.225127	0.413601	-0.142405
	3.47998	-1.35269	0.402889	-1.85641		1.64558	-1.35269	0.402889	-1.85641
	-0.979178	-1.5044	-0.600292	-2.3357		1.05207	-1.5044	-0.600292	-2.3357
	-0.516683	2.09718	2.78914	3.75208		0.35334	2.09718	2.78914	3.75208
	0.0884572	4.50742	2.12175	1.5197		-0.109912	4.50742	2.12175	1.5197
	0.334356	-0.072592	-0.813161	-0.41552		-0.451808	-0.072592	-0.813161	-0.41552
	-0.480427	-0.770353	-1.45518	-1.67388		-1.98594	-0.770353	-1.45518	-1.67388
	-0.854758	1.38039	0.358041	-0.617825		0.454978	1.38039	0.358041	-0.617825
	0.535649	2.37594	1.04012	0.734857		1.58527	2.37594	1.04012	0.734857
	1.01952	0.00979032	-1.41624	0.732527		1.9878	0.00979032	-1.41624	0.732527
	-0.618827	1.437	0.753004	0.200979		0.466385	1.437	0.753004	0.200979
	0.496599	-1.75799	-0.137465	-0.720419		1.07178	-1.75799	-0.137465	-0.720419
	-0.627862	1.22121	-0.083506	-0.550771		-0.431612	1.22121	-0.083506	-0.550771
	-1.14717	0.741847	0.896359	0.33989		-1.09246	0.741847	0.896359	0.33989
	-1.12331	0.571409	-0.245808	-0.713175		0.488181	0.571409	-0.245808	-0.713175
	-0.478178	0.934293	1.01771	-0.0854097		1.36722	0.934293	1.01771	-0.0854097
	0.617713	1.77742	0.746287	0.343921		3.21778	1.77742	0.746287	0.343921
	0.598824	-0.551729	-1.04958	-1.34381		1.75783	-0.551729	-1.04958	-1.34381
	1.16827	0.299565	-0.493982	-0.757862		1.36425	0.299565	-0.493982	-0.757862
	-1.35841	-1.50172	2.87572	2.7163		-1.26445	-1.50172	2.87572	2.7163
	-1.09794	0.961475	0.987466	1.2697		-1.96452	0.961475	0.987466	1.2697
	-0.297448	0.456861	0.83849	0.457313		0.409968	0.456861	0.83849	0.457313
	-1.53927	0.115647	-0.203476	-0.147627		-0.789479	0.115647	-0.203476	-0.147627
	0.0315953	-0.0111706	-0.078699	0.488869		-0.829591	-0.0111706	-0.078699	0.488869
	-0.806954	-0.523384	-1.30087	0.294422		-0.094677	-0.523384	-1.30087	0.294422
	0.917333	-1.90519	0.753623	1.22556		1.15752	-1.90519	0.753623	1.22556
	-0.222929	0.472922	-1.50325	-2.27081		0.167181	0.472922	-1.50325	-2.27081
	-0.199601	-1.68871	-0.707923	-0.723706		0.44132	-1.68871	-0.707923	-0.723706
	-0.342931	0.301486	-0.283046	-0.75089		-0.175563	0.301486	-0.283046	-0.75089
	-0.2659	-0.430396	0.644178	-0.344308		0.487125	-0.430396	0.644178	-0.344308
	-0.438298	-1.86334	-0.932273	-0.281644		0.406475	-1.86334	-0.932273	-0.281644
	-0.384123	-1.29729	-1.68078	0.421148		-0.592611	-1.29729	-1.68078	0.421148
	0.949391	-0.547335	-0.302541	-0.316959		0.56663	-0.547335	-0.302541	-0.316959
	0.331266	0.917946	0.713294	0.242052		0.922139	0.917946	0.713294	0.242052
	0.254326	-0.943317	-1.20739	-0.630741		-0.37932	-0.943317	-1.20739	-0.630741
	-0.214641	-1.39778	-1.79002	-1.47114		-1.41293	-1.39778	-1.79002	-1.47114
	1.4254	1.16765	0.9554	1.36384		2.10508	1.16765	0.9554	1.36384
	0.820752	0.431754	0.576811	1.70062		0.855256	0.431754	0.576811	1.70062
	-2.29204	-0.56806	-0.0676611	1.48128		-2.00434	-0.56806	-0.0676611	1.48128
	0.378651	-2.06924	-0.0499504	0.300099		-0.792612	-2.06924	-0.0499504	0.300099
	-2.36625	-0.103483	-0.57094	0.621046		-2.67455	-0.103483	-0.57094	0.621046
	-0.181196	0.153029	-1.78145	-0.758936		0.109856	0.153029	-1.78145	-0.758936
	-0.440422	1.22717	0.0029724	-0.429889		0.0800438	1.22717	0.0029724	-0.429889
	0.235539	-0.0512354	-0.904344	0.403711		0.314366	-0.0512354	-0.904344	0.403711
	-1.00108	-0.918157	1.59356	0.353857		0.139167	-0.918157	1.59356	0.353857
	-1.16604	0.648163	0.215505	0.368616		-0.595848	0.648163	0.215505	0.368616
	-0.924391	1.05769	0.632248	0.444306		-2.18647	1.05769	0.632248	0.444306
	-0.637737	-0.678507	1.89085	1.27769		0.127129	-0.678507	1.89085	1.27769
	-0.450841	0.395833	-0.521143	-0.941882		-0.553746	0.395833	-0.521143	-0.941882
	-0.212702	0.999175	1.21216	-0.257356		0.064582	0.999175	1.21216	-0.257356
	-1.44382	1.28326	0.892289	-1.06531		0.124351	1.28326	0.892289	-1.06531
	-0.127447	0.121107	-0.189704	-0.812056		0.0664995	0.121107	-0.189704	-0.812056
	-0.120215	0.571281	0.30733	0.634185		-0.261234	0.571281	0.30733	0.634185
	0.644875	-0.984428	-0.281393	-0.687053		-0.0570949	-0.984428	-0.281393	-0.687053
	-0.628227	1.36117	-0.367709	-0.847968		0.134156	1.36117	-0.367709	-0.847968
	-0.937991	0.427147	0.0423171	1.28511		-0.0499011	0.427147	0.0423171	1.28511
	-0.139032	0.839133	-0.263451	0.193717		-0.466628	0.839133	-0.263451	0.193717
	-0.801157	0.337109	-0.153685	0.399187		-1.21736	0.337109	-0.153685	0.399187
	0.163209	-0.0271862	-1.19928	2.48272		0.477357	-0.0271862	-1.19928	2.48272
	-0.885469	-2.09298	-2.51998	-0.686444		0.0133564	-2.09298	-2.51998	-0.686444
	0.0140633	-1.81704	1.09393	0.109681		-0.851626	-1.81704	1.09393	0.109681
	-0.683131	0.141289	0.758857	-0.15986		-0.258232	0.141289	0.758857	-0.15986
	-0.665663	-0.590268	-2.32533	0.244027		0.622911	-0.590268	-2.32533	0.244027
	-0.21816	0.0759378	0.46492	-0.26729		0.32542	0.0759378	0.46492	-0.26729
	-0.64063	1.14876	1.95319	1.99736		0.230798	1.14876	1.95319	1.99736
	-2.20549	-2.33746	-0.77449	-2.05019		-2.64808	-2.33746	-0.77449	-2.05019
	-0.854281	0.0986919	0.974581	0.85962		-0.0654584	0.0986919	0.974581	0.85962
	-0.102499	0.626779	1.62885	0.198332		0.720677	0.626779	1.62885	0.198332
	-1.68864	-0.0513937	0.646478	0.681777		-2.58844	-0.0513937	0.646478	0.681777
	-0.23056	-0.785096	0.554847	-1.32258		0.116206	-0.785096	0.554847	-1.32258
	-0.237632	0.17685	-0.125194	0.56411		-0.748706	0.17685	-0.125194	0.56411
	-0.484807	0.983607	0.864945	0.870216		0.787117	0.983607	0.864945	0.870216
	-0.560035	-0.224088	0.11776	-0.211487		-0.473239	-0.224088	0.11776	-0.211487
	0.299173	-0.36487	-0.784228	0.763516		-0.54737	-0.36487	-0.784228	0.763516
	-1.10033	1.3834	3.28638	1.27848		0.282303	1.3834	3.28638	1.27848
	-2.07417	1.98645	1.28039	1.46131		-2.32733	1.98645	1.28039	1.46131
	-0.720227	1.19	2.06848	-0.931742		0.174473	1.19	2.06848	-0.931742
	1.08332	-0.356659	0.782126	1.95973		-0.578066	-0.356659	0.782126	1.95973
	1.13581	0.539679	0.0287023	-1.49615		0.311119	0.539679	0.0287023	-1.49615
	1.38573	2.66579	1.61242	1.02713		2.0015	2.66579	1.61242	1.02713
	-1.84032	1.00879	-0.154325	0.658391		-2.49792	1.00879	-0.154325	0.658391
	-1.1881	1.37142	-0.278282	0.195651		-0.427343	1.37142	-0.278282	0.195651
	-0.0722676	1.67291	-0.154628	0.616144		-0.246792	1.67291	-0.154628	0.616144
	-0.948327	0.567606	0.607517	1.16682		-0.65669	0.567606	0.607517	1.16682
	-0.312623	0.457387	-1.16012	-0.911818		0.509189	0.457387	-1.16012	-0.911818
	-0.00836058	-0.57019	0.278242	-0.372435		-0.0361268	-0.57019	0.278242	-0.372435
	1.35782	0.100212	-0.678957	0.452515		-0.0484891	0.100212	-0.678957	0.452515
	-2.0517	-1.23806	-1.43298	0.152198		-1.37049	-1.23806	-1.43298	0.152198
	0.138247	-0.312776	-0.188035	-0.395739		0.206111	-0.312776	-0.188035	-0.395739
	0.0894719	-0.223615	-0.294655	0.0149609		-0.0790707	-0.223615	-0.294655	0.0149609
	0.163819	-0.7509	0.168653	0.611507		0.0997101	-0.7509	0.168653	0.611507
	-0.2203	0.424873	0.0365969	-0.0960919		1.0772	0.424873	0.0365969	-0.0960919
	0.961527	-1.14885	-0.173078	-0.451201		-0.0611187	-1.14885	-0.173078	-0.451201
	0.482681	-0.379573	-1.71635	-0.680396		1.24993	-0.379573	-1.71635	-0.680396
	0.0614448	-0.44191	0.455749	0.614865		0.0618249	-0.44191	0.455749	0.614865
	0.690474	0.427649	0.0950892	0.226517		0.238743	0.427649	0.0950892	0.226517
	-0.401287	-1.41475	-0.250873	-1.52781		1.35418	-1.41475	-0.250873	-1.52781
	1.377	0.848369	0.141519	0.181544		-0.0692898	0.848369	0.141519	0.181544
	-0.641839	0.120845	-1.65203	-1.28349		0.90563	0.120845	-1.65203	-1.28349
	0.606969	0.312424	0.938253	-1.11033		0.293286	0.312424	0.938253	-1.11033
	-0.741823	-0.409843	0.194083	0.254815		-0.270698	-0.409843	0.194083	0.254815
	0.0636331	-0.243132	1.58665	-0.412255		-0.203229	-0.243132	1.58665	-0.412255
	-0.231823	-0.0261575	0.843534	-0.411928		-0.135326	-0.0261575	0.843534	-0.411928
	1.64444	0.147766	1.45627	-0.0533667		-0.0152086	0.147766	1.45627	-0.0533667
	-0.61305	-0.326406	-0.383727	0.21892		-2.32545	-0.326406	-0.383727	0.21892
	-0.338127	0.710692	0.53416	1.59764		0.391187	0.710692	0.53416	1.59764
	-0.116336	-0.310587	0.154117	0.353366		-0.87084	-0.310587	0.154117	0.353366
	0.384062	0.543384	0.128171	0.0447233		1.18968	0.543384	0.128171	0.0447233
	1.64402	0.0544239	-1.44449	-1.28035		0.668865	0.0544239	-1.44449	-1.28035
	-0.360083	-0.284202	-0.763303	-0.510723		-0.496858	-0.284202	-0.763303	-0.510723
	-0.919689	0.108686	0.607694	0.318109		0.492702	0.108686	0.607694	0.318109
	0.668273	1.38714	1.52023	-0.168729		-0.247073	1.38714	1.52023	-0.168729
	0.248959	0.1356	0.95062	-0.42315		0.686131	0.1356	0.95062	-0.42315
	-0.0386253	-1.2616	0.726997	-1.51844		0.261363	-1.2616	0.726997	-1.51844
	-0.0726809	0.13704	0.0561537	-0.213949		-0.224614	0.13704	0.0561537	-0.213949
	-1.27176	0.0725055	0.824594	0.9537		-1.71009	0.0725055	0.824594	0.9537
	-0.173497	-0.887979	-1.85693	-1.46222		-0.308805	-0.887979	-1.85693	-1.46222
	0.650575	-1.09739	-0.577531	-1.27811		-0.255047	-1.09739	-0.577531	-1.27811
	-1.43394	-0.467201	0.333107	0.0669275		-0.119323	-0.467201	0.333107	0.0669275
	0.312449	0.398643	-0.292594	-2.7046		-0.640853	0.398643	-0.292594	-2.7046
	-0.942934	-0.501876	0.480385	-0.285582		-0.800678	-0.501876	0.480385	-0.285582
	0.0192265	-0.366064	1.02906	-0.764485		1.06669	-0.366064	1.02906	-0.764485
	-0.35866	1.3633	1.50162	1.12911		0.483838	1.3633	1.50162	1.12911
	1.24473	0.218333	-0.135987	0.794533		0.603574	0.218333	-0.135987	0.794533
	1.22937	-1.37294	-0.741036	0.556255		-0.671801	-1.37294	-0.741036	0.556255
	0.550262	-0.233215	-0.514002	-0.0433762		-0.0882717	-0.233215	-0.514002	-0.0433762
	1.31525	-0.198934	-0.236399	1.22736		-0.057555	-0.198934	-0.236399	1.22736
	0.571511	-0.83015	0.554268	0.258026		0.33994	-0.83015	0.554268	0.258026
	2.74913	-0.515166	0.222148	0.0901393		1.26688	-0.515166	0.222148	0.0901393
	0.800912	0.150763	-0.388068	-1.20406		0.664579	0.150763	-0.388068	-1.20406
	1.35791	-0.613467	-0.358513	0.633667		0.688685	-0.613467	-0.358513	0.633667
	2.48513	0.105666	-0.098683	-0.78372		1.0709	0.105666	-0.098683	-0.78372
	0.930468	-0.063939	-0.131361	0.936804		0.478023	-0.063939	-0.131361	0.936804
	0.66818	-0.862751	-1.18589	0.0114395		-0.0148512	-0.862751	-1.18589	0.0114395
	2.29842	-0.418066	-0.46857	-0.626928		1.75224	-0.418066	-0.46857	-0.626928
	2.39512	-0.468935	-1.2641	0.822677		1.76765	-0.468935	-1.2641	0.822677
	-0.954981	-0.345163	-0.348345	-0.563173		-1.66196	-0.345163	-0.348345	-0.563173
	1.07045	-0.635393	-0.760384	-0.719961		1.64471	-0.635393	-0.760384	-0.719961
	-0.226693	1.47575	-0.291813	0.471296		0.917282	1.47575	-0.291813	0.471296
	-0.109572	-0.60798	-0.601557	0.130992		0.323326	-0.60798	-0.601557	0.130992
	-1.02921	-0.638984	-0.452331	-0.186167		-1.70871	-0.638984	-0.452331	-0.186167
	1.28364	0.0431245	-0.448719	-0.303554		0.176154	0.0431245	-0.448719	-0.303554
	0.26771	-0.37322	-2.6566	-0.96542		0.190838	-0.37322	-2.6566	-0.96542
	0.713758	0.362213	0.863622	1.04009		-0.409366	0.362213	0.863622	1.04009
	-0.580982	-0.870425	-0.371252	0.119129		-0.475888	-0.870425	-0.371252	0.119129
	2.46042	-1.05856	-0.749194	0.156765		0.939335	-1.05856	-0.749194	0.156765
	0.576936	-0.594454	-0.896329	-1.96018		1.08933	-0.594454	-0.896329	-1.96018
	1.98508	-0.749119	-0.641303	0.512876		0.145643	-0.749119	-0.641303	0.512876
	0.190358	-1.31597	0.0740767	-0.297118		-0.595607	-1.31597	0.0740767	-0.297118
	-0.430735	-0.867977	-0.496352	-0.87127		-0.827542	-0.867977	-0.496352	-0.87127
	1.41748	-0.196742	-0.53424	-0.851215		-0.251075	-0.196742	-0.53424	-0.851215
	2.07399	-0.332926	0.673667	-0.323377		0.441235	-0.332926	0.673667	-0.323377
	0.0403025	-0.242064	-0.202153	0.236892		-0.968216	-0.242064	-0.202153	0.236892
	1.94552	1.02437	0.0892025	-0.797435		1.0558	1.02437	0.0892025	-0.797435
	0.0952797	-0.574363	-0.576847	0.97235		-1.16815	-0.574363	-0.576847	0.97235
	1.98503	0.90339	-0.466648	-1.70643		1.27006	0.90339	-0.466648	-1.70643
	0.385219	1.80302	-0.538407	-0.394826		1.10951	1.80302	-0.538407	-0.394826
	-0.67132	0.232892	0.429806	0.908826		-0.053342	0.232892	0.429806	0.908826
	-1.41655	0.716566	0.0867343	0.327474		-1.18926	0.716566	0.0867343	0.327474
	0.00314731	-1.31361	-0.72334	1.05291		-0.908395	-1.31361	-0.72334	1.05291
	1.05635	-0.0387793	-0.422117	0.771982		0.539037	-0.0387793	-0.422117	0.771982
	0.594054	-0.740021	-1.45187	-1.94602		0.982232	-0.740021	-1.45187	-1.94602
	-0.558944	0.280293	-0.501982	0.410084		-0.811746	0.280293	-0.501982	0.410084
	-1.4315	-0.771128	-1.10877	-1.85145		1.06708	-0.771128	-1.10877	-1.85145
	-0.482339	0.576326	0.8853	1.19095		-1.17858	0.576326	0.8853	1.19095
	0.772739	-1.15731	0.0889783	-0.632109		-0.352412	-1.15731	0.0889783	-0.632109
	0.399328	-0.430416	0.791147	0.89684		-0.637884	-0.430416	0.791147	0.89684
	0.0962559	-1.17338	-1.44904	-1.29306		-0.571647	-1.17338	-1.44904	-1.29306
	-0.601795	1.43696	0.929637	-0.567726		0.726824	1.43696	0.929637	-0.567726
	-1.5301	-1.55293	-2.06531	-0.882493		-2.0428	-1.55293	-2.06531	-0.882493
	0.17824	-1.75174	-1.14651	-0.421877		0.984814	-1.75174	-1.14651	-0.421877
	-0.304317	-0.673173	-1.1154	-1.3408		1.05641	-0.673173	-1.1154	-1.3408
	0.382699	-0.806091	-0.752211	0.147532		0.529307	-0.806091	-0.752211	0.147532
	-0.838999	0.355034	-0.526177	-0.521595		0.528512	0.355034	-0.526177	-0.521595
	-0.197084	-0.424129	-1.17703	-0.0617908		0.474725	-0.424129	-1.17703	-0.0617908
	0.559243	0.392644	-1.02703	-0.709127		1.23583	0.392644	-1.02703	-0.709127
	-0.598194	-0.076538	0.060354	-0.117667		-0.687854	-0.076538	0.060354	-0.117667
	0.475999	-0.405093	-0.570567	0.432415		1.15591	-0.405093	-0.570567	0.432415
	-0.542631	-0.640924	2.56435	2.3036		0.321301	-0.640924	2.56435	2.3036
	-0.155213	0.301402	-0.493943	1.50462		-0.7902	0.301402	-0.493943	1.50462
	-0.287279	0.947273	1.1093	0.772207		-0.478973	0.947273	1.1093	0.772207
	-0.300759	-0.656353	-1.04749	0.246438		1.62598	-0.656353	-1.04749	0.246438
	-0.306167	1.2866	1.50635	2.87157		-0.501266	1.2866	1.50635	2.87157
	0.516165	2.44059	0.285767	1.66614		-0.101769	2.44059	0.285767	1.66614
	0.473083	-1.42242	0.704418	-0.479305		1.28658	-1.42242	0.704418	-0.479305
	-0.862472	1.38905	0.619214	1.48865		-1.37606	1.38905	0.619214	1.48865
	-0.7101	1.19463	2.13495	1.96883		-0.431959	1.19463	2.13495	1.96883
	0.302277	0.952199	-0.0547888	-1.28802		-0.3549	0.952199	-0.0547888	-1.28802
	-0.262849	-0.623028	-1.53142	0.127872		-0.115222	-0.623028	-1.53142	0.127872
	-0.412711	-1.78739	-2.29696	-1.87963		0.52623	-1.78739	-2.29696	-1.87963
	-0.41177	0.615964	-1.80817	-1.37848		-0.575734	0.615964	-1.80817	-1.37848
	0.0210981	-2.47412	-2.18155	-1.09445		-0.100787	-2.47412	-2.18155	-1.09445
	-1.36743	-0.645889	-1.07006	-1.39119		-1.2048	-0.645889	-1.07006	-1.39119
	-0.276573	-1.76551	-1.0229	-0.870543		-0.0339776	-1.76551	-1.0229	-0.870543
	-1.16462	0.430102	0.369158	0.0910748		-0.66552	0.430102	0.369158	0.0910748
	-1.3613	-0.252834	-0.439535	0.779716		-0.696664	-0.252834	-0.439535	0.779716
	-0.849847	0.357544	0.56734	0.234004		0.10665	0.357544	0.56734	0.234004
	-1.49323	-0.985076	-0.749278	0.150822		-0.904673	-0.985076	-0.749278	0.150822
	-0.0317876	-0.368396	-1.27392	-1.05824		0.323412	-0.368396	-1.27392	-1.05824
	-1.14757	0.192332	-0.188004	0.657671		-2.34708	0.192332	-0.188004	0.657671
	-0.503109	0.282004	-0.279936	0.672726		-0.093129	0.282004	-0.279936	0.672726
	-1.57051	0.815759	0.325681	-0.37919		-1.72147	0.815759	0.325681	-0.37919
	-0.362866	-0.593209	0.0452123	0.743554		0.198683	-0.593209	0.0452123	0.743554
	-0.484119	0.713348	1.58079	-0.0564749		-0.325705	0.713348	1.58079	-0.0564749
	-1.12744	0.713162	1.38974	1.92574		-1.50149	0.713162	1.38974	1.92574
	-0.341451	1.19123	0.448792	0.915545		0.118637	1.19123	0.448792	0.915545
	0.972894	-0.587548	1.65659	1.26939		0.00684444	-0.587548	1.65659	1.26939
	-1.31468	0.380636	-0.789062	1.18258		-1.12967	0.380636	-0.789062	1.18258
	-1.29428	1.87574	1.57159	0.466113		-0.0303543	1.87574	1.57159	0.466113
	-1.20752	-0.490632	0.0770244	-0.146622		-0.316849	-0.490632	0.0770244	-0.146622
	-0.35892	0.100821	-0.364844	-1.75026		0.940711	0.100821	-0.364844	-1.75026
	-0.272475	-1.98489	-0.529305	0.75655		0.0378481	-1.98489	-0.529305	0.75655
	0.687682	-1.02333	0.477271	-0.524219		-0.279689	-1.02333	0.477271	-0.524219
	1.23728	1.02497	-0.0350153	0.965177		-0.462871	1.02497	-0.0350153	0.965177
	-0.277994	0.174509	1.2463	0.903092		0.00187628	0.174509	1.2463	0.903092
	-0.0816686	-1.8229	-0.900272	-1.76896		0.747837	-1.8229	-0.900272	-1.76896
	-0.230471	0.973572	0.230293	-0.879109		1.36343	0.973572	0.230293	-0.879109
	-0.874252	1.47452	1.26935	0.998358		-0.261702	1.47452	1.26935	0.998358
	-0.656162	-0.0082405	0.348092	0.698683		-0.513278	-0.0082405	0.348092	0.698683
	4.12703	-0.796546	0.107607	-0.265461		1.85775	-0.796546	0.107607	-0.265461
	-1.12853	-0.892796	-0.00420911	-0.485871		-1.4941	-0.892796	-0.00420911	-0.485871
	-0.612548	0.618728	-0.954824	0.211916		-0.0167674	0.618728	-0.954824	0.211916
	-0.459853	0.205862	1.75627	1.44675		-0.194741	0.205862	1.75627	1.44675
	0.485438	0.243243	-0.0290823	0.234668		1.33433	0.243243	-0.0290823	0.234668
	1.13871	0.37313	0.192964	0.303757		1.17545	0.37313	0.192964	0.303757
	0.5389	-0.207844	0.203932	0.245825		0.962255	-0.207844	0.203932	0.245825
	-0.203359	1.08969	-0.568384	2.2858		-0.274627	1.08969	-0.568384	2.2858
	1.107	0.760232	1.1391	0.933685		0.0553982	0.760232	1.1391	0.933685
	-0.310844	0.479236	-0.326752	0.0512172		-0.901175	0.479236	-0.326752	0.0512172
	-1.11752	1.47252	0.00750424	0.748964		-1.40126	1.47252	0.00750424	0.748964
	0.637759	-1.17102	-1.37535	-0.187259		1.76856	-1.17102	-1.37535	-0.187259
	-0.909478	1.30643	0.813321	-0.15231		-0.050901	1.30643	0.813321	-0.15231
	0.210039	0.763485	1.27406	-0.721926		-0.929712	0.763485	1.27406	-0.721926
	-0.338554	2.1604	1.44426	0.665533		-1.00599	2.1604	1.44426	0.665533
	0.0910347	1.40937	0.377362	-0.477834		-0.662019	1.40937	0.377362	-0.477834
	-0.89405	-0.543375	0.448813	-0.59513		-0.669521	-0.543375	0.448813	-0.59513
	0.503724	0.443803	-0.462194	-1.01668		0.236426	0.443803	-0.462194	-1.01668
	-0.499602	0.738608	0.334237	-1.06077		-0.052006	0.738608	0.334237	-1.06077
	-0.504853	-0.777987	0.300464	-0.211476		-0.502831	-0.777987	0.300464	-0.211476
	-0.453919	0.447135	0.982897	-0.298976		-0.162262	0.447135	0.982897	-0.298976
	1.94577	1.44009	-1.27529	-0.971627		2.56308	1.44009	-1.27529	-0.971627
	-0.00243437	-0.236275	-0.717718	-1.15209		0.330543	-0.236275	-0.717718	-1.15209
	0.562687	0.291302	-0.145999	-0.669954		0.365676	0.291302	-0.145999	-0.669954
	0.152737	0.992267	-0.409076	0.219437		0.49767	0.992267	-0.409076	0.219437
	-0.346126	0.181897	-1.94572	-0.90712		0.622576	0.181897	-1.94572	-0.90712
	-0.0656275	-1.21494	-0.783019	-1.24908		-0.895837	-1.21494	-0.783019	-1.24908
	0.0424179	-1.33043	-0.112441	-0.291741		0.102553	-1.33043	-0.112441	-0.291741
	1.56532	-0.382753	0.844567	0.0129096		0.785748	-0.382753	0.844567	0.0129096
	0.264286	-0.110122	-0.238334	-1.02033		0.116952	-0.110122	-0.238334	-1.02033
	0.0682224	0.504095	0.0699422	-0.0867857		0.125622	0.504095	0.0699422	-0.0867857
	-0.43975	0.660278	-0.667325	0.770835		-0.464348	0.660278	-0.667325	0.770835
	0.558556	-0.432628	-1.51156	-0.00601606		0.319281	-0.432628	-1.51156	-0.00601606
	0.35009	-1.16227	-0.471049	0.112295		1.47227	-1.16227	-0.471049	0.112295
	-0.0795215	-0.528354	-0.743842	0.724538		1.06633	-0.528354	-0.743842	0.724538
	0.87107	-1.03554	0.224719	-0.616974		0.506817	-1.03554	0.224719	-0.616974
	-0.644319	2.25477	1.14548	-0.739468		-1.55084	2.25477	1.14548	-0.739468
	0.0865484	0.732402	0.640702	-0.237173		0.0766917	0.732402	0.640702	-0.237173
	2.20319	-0.383306	-1.64361	0.122844		0.161494	-0.383306	-1.64361	0.122844
	0.804809	0.939669	0.450774	-1.30785		0.745826	0.939669	0.450774	-1.30785
	-0.472651	0.915324	1.45214	1.21805		-0.478612	0.915324	1.45214	1.21805
	-0.555761	0.202713	0.410682	-0.139583		-1.77379	0.202713	0.410682	-0.139583
	-0.0135603	-0.0755588	-0.756971	-0.469368		-0.34779	-0.0755588	-0.756971	-0.469368
	1.97984	1.41799	-0.30677	-0.013745		1.16887	1.41799	-0.30677	-0.013745
	-0.110781	-1.0675	-1.15521	-1.25643		0.193224	-1.0675	-1.15521	-1.25643
	0.399772	-0.742169	0.0199105	0.224423		-0.0339616	-0.742169	0.0199105	0.224423
	0.464054	1.07092	0.933024	1.13195		0.105274	1.07092	0.933024	1.13195
	0.674323	0.0255622	-0.813363	-0.865348		0.216619	0.0255622	-0.813363	-0.865348
	0.166529	-1.27333	0.0725632	-0.351348		1.13194	-1.27333	0.0725632	-0.351348
	0.0396719	-0.451855	0.0273921	0.425546		-0.357687	-0.451855	0.0273921	0.425546
	-0.930569	-0.00406398	-1.23472	0.0967085		-0.488162	-0.00406398	-1.23472	0.0967085
	-0.190214	-1.19896	-0.816784	-0.167616		-0.438028	-1.19896	-0.816784	-0.167616
	0.870051	1.71001	1.58094	-0.732498		0.0735971	1.71001	1.58094	-0.732498
	-1.10078	1.13637	0.753799	0.72433		-2.02381	1.13637	0.753799	0.72433
	-1.47521	-0.606511	0.745791	-0.800322		-2.53075	-0.606511	0.745791	-0.800322
	-0.164035	0.069066	-0.185252	0.588282		-2.00468	0.069066	-0.185252	0.588282
	-0.594325	-0.165211	1.16443	-1.55092		-1.01653	-0.165211	1.16443	-1.55092
	-1.41648	-0.431796	-0.0521141	0.694709		-1.65581	-0.431796	-0.0521141	0.694709
	-0.469072	-1.35146	-0.164111	-0.389312		-0.27505	-1.35146	-0.164111	-0.389312
	1.13742	-0.573939	-1.0872	0.00151101		1.21587	-0.573939	-1.0872	0.00151101
	1.86253	-0.0685962	-1.54862	-1.87943		0.551782	-0.0685962	-1.54862	-1.87943
	1.08975	0.0881052	0.651548	-0.00344566		0.105402	0.0881052	0.651548	-0.00344566
	1.11078	-1.26646	0.191117	-2.23984		0.493746	-1.26646	0.191117	-2.23984
	0.333232	-0.0469087	1.40886	2.34649		0.735315	-0.0469087	1.40886	2.34649
	0.204845	0.803902	0.555651	0.552527		1.10158	0.803902	0.555651	0.552527
	3.31209	-0.516032	-0.312535	-0.258946		2.21073	-0.516032	-0.312535	-0.258946
	2.27233	0.35225	2.28537	0.499929		0.121855	0.35225	2.28537	0.499929
	-0.761215	-0.25698	1.55246	2.54657		-0.0721916	-0.25698	1.55246	2.54657
	-0.54992	-0.348172	-0.106888	1.82776		-1.24419	-0.348172	-0.106888	1.82776
	0.0507884	-0.529775	1.19122	-1.05297		0.40893	-0.529775	1.19122	-1.05297
	0.336758	1.57649	-0.179516	-0.325438		-0.119499	1.57649	-0.179516	-0.325438
	0.304293	-0.579971	1.05415	0.542629		1.43156	-0.579971	1.05415	0.542629
	0.104592	-1.52534	-0.284814	0.0813435		2.18519	-1.52534	-0.284814	0.0813435
	0.798715	-2.28712	-0.608774	-0.351644		1.61232	-2.28712	-0.608774	-0.351644
	-1.00683	0.275561	0.868018	0.332284		-1.97507	0.275561	0.868018	0.332284
	4.06438	-0.595847	-0.310433	-1.42775		2.07115	-0.595847	-0.310433	-1.42775
	-0.382423	-0.421043	1.11424	0.872712		1.47366	-0.421043	1.11424	0.872712
	-1.69609	-0.203112	2.16126	0.599555		-0.948287	-0.203112	2.16126	0.599555
	-1.69255	-2.94264	-1.33848	-0.0604076		-0.801634	-2.94264	-1.33848	-0.0604076
	-1.78026	-1.9922	-0.687746	-0.912868		-0.675875	-1.9922	-0.687746	-0.912868
	0.958438	-2.17887	-0.903001	-0.367176		-0.269478	-2.17887	-0.903001	-0.367176
	0.865095	3.51448	0.639529	-0.0765492		0.600091	3.51448	0.639529	-0.0765492
	-1.67317	0.601074	0.863654	0.112359		-0.843567	0.601074	0.863654	0.112359
	0.356182	-1.00816	-1.16377	-0.286377		2.98615	-1.00816	-1.16377	-0.286377
	-0.27946	0.32221	0.571175	-0.433609		0.56272	0.32221	0.571175	-0.433609
	-0.025317	0.495396	0.404943	-0.262087		0.483988	0.495396	0.404943	-0.262087
	-1.16857	0.0994228	1.90717	1.67607		-0.215512	0.0994228	1.90717	1.67607
	3.426	0.420233	-1.13532	0.62012		2.00501	0.420233	-1.13532	0.62012
	-1.144	-0.987447	1.49474	1.16065		-1.16293	-0.987447	1.49474	1.16065
	-0.349316	1.48831	0.143356	0.321419		-1.3027	1.48831	0.143356	0.321419
	-1.52913	0.197986	-1.3095	-1.51355		-1.40384	0.197986	-1.3095	-1.51355
	0.229688	0.922503	0.241374	2.49728		-0.0453191	0.922503	0.241374	2.49728
	-0.530637	1.08625	0.41071	0.166031		0.735192	1.08625	0.41071	0.166031
	0.756217	0.629001	0.441569	-0.0434998		1.44248	0.629001	0.441569	-0.0434998
	-0.486475	-0.168228	0.786153	2.04856		-0.230115	-0.168228	0.786153	2.04856
	-0.61214	-0.67961	-0.716945	-1.02478		1.33418	-0.67961	-0.716945	-1.02478
	-0.994901	0.433823	2.24855	1.50751		-0.789499	0.433823	2.24855	1.50751
	-0.592455	1.15645	0.505184	-0.507497		-0.821415	1.15645	0.505184	-0.507497
	0.562171	-1.56905	-0.699682	0.361592		0.336013	-1.56905	-0.699682	0.361592
	2.02795	-1.70246	-1.17037	-0.765758		2.31618	-1.70246	-1.17037	-0.765758
	0.575199	1.25252	-1.24807	0.362742		1.07223	1.25252	-1.24807	0.362742
	0.108523	0.174173	1.25691	0.0345042		-1.19585	0.174173	1.25691	0.0345042
	0.517119	-0.0380222	0.0983508	1.81976		0.0833987	-0.0380222	0.0983508	1.81976
	-0.49653	0.503072	1.10004	-0.0669719		-0.83123	0.503072	1.10004	-0.0669719
	0.761482	-1.51163	0.313945	0.0251318		-0.7271	-1.51163	0.313945	0.0251318
	-0.961603	0.273242	-0.636901	-1.25708		-0.429032	0.273242	-0.636901	-1.25708
	-0.315693	-0.483337	1.5306	0.716953		0.227722	-0.483337	1.5306	0.716953
	-0.249673	1.10791	0.564455	0.426921		-0.616748	1.10791	0.564455	0.426921
	-0.31835	0.273136	1.21364	1.45465		0.125864	0.273136	1.21364	1.45465
	0.0327168	1.00089	0.298525	1.18869		-0.3216	1.00089	0.298525	1.18869
	1.05685	0.189078	-1.61854	0.977965		0.639655	0.189078	-1.61854	0.977965
	0.643967	1.6727	-0.198541	0.036018		0.719474	1.6727	-0.198541	0.036018
	0.632608	0.146462	-0.574468	0.774467		0.919743	0.146462	-0.574468	0.774467
	-0.0762923	-0.616238	1.04555	1.52826		1.85493	-0.616238	1.04555	1.52826
	1.55627	-1.06802	-2.3431	-0.465999		1.71269	-1.06802	-2.3431	-0.465999
	1.03434	-0.303888	-1.44327	-1.56831		1.24918	-0.303888	-1.44327	-1.56831
	1.47501	-1.53288	-2.85735	-0.684428		0.634574	-1.53288	-2.85735	-0.684428
	-0.139081	-0.528001	-0.407887	1.27795		0.551996	-0.528001	-0.407887	1.27795
	-0.551784	0.135427	0.625276	-0.569453		-1.20218	0.135427	0.625276	-0.569453
	2.40478	0.0372282	0.385327	-0.60153		1.97116	0.0372282	0.385327	-0.60153
	0.111615	-2.19442	1.02634	0.803548		-0.454198	-2.19442	1.02634	0.803548
	0.327832	0.816952	-0.341005	0.808703		0.284628	0.816952	-0.341005	0.808703
	0.154312	-0.411601	-0.330615	-1.557		0.0292209	-0.411601	-0.330615	-1.557
	0.398954	-0.75839	-0.967742	-0.2422		-0.417353	-0.75839	-0.967742	-0.2422
	0.79402	-1.08246	-1.49089	0.272903		0.818273	-1.08246	-1.49089	0.272903
	0.981848	-0.23714	-1.23923	0.502391		0.00988908	-0.23714	-1.23923	0.502391
	-1.38468	-1.62666	-1.43335	0.484655		0.134013	-1.62666	-1.43335	0.484655
	0.0915136	-1.22707	1.47708	-0.633048		-0.871381	-1.22707	1.47708	-0.633048
	-1.01178	0.425404	-0.290213	-0.281277		-0.829524	0.425404	-0.290213	-0.281277
	-0.975227	0.926229	0.19533	0.135305		-0.626812	0.926229	0.19533	0.135305
	-1.04374	-1.13253	1.56576	-1.11321		-0.440851	-1.13253	1.56576	-1.11321
	-0.130193	-0.14997	-0.875032	0.337903		1.37873	-0.14997	-0.875032	0.337903
	1.05661	0.420361	-0.830997	-0.612344		1.59661	0.420361	-0.830997	-0.612344
	0.347041	-0.149228	-0.546261	0.886355		-0.676029	-0.149228	-0.546261	0.886355
	1.0319	1.01959	0.417116	-0.103167		1.65961	1.01959	0.417116	-0.103167
	1.11711	-1.24677	-1.44354	1.12363		0.700306	-1.24677	-1.44354	1.12363
	-0.0508763	-0.204843	-0.571187	0.440157		-0.496543	-0.204843	-0.571187	0.440157
	-0.201174	0.0735377	2.28979	-0.784166		0.593284	0.0735377	2.28979	-0.784166
	-0.251477	-0.0941176	0.277197	0.232619		-0.861942	-0.0941176	0.277197	0.232619
	-0.339897	0.702216	-1.14369	-0.89721		0.814247	0.702216	-1.14369	-0.89721
	0.370258	-0.239601	0.372087	-0.030577		0.590986	-0.239601	0.372087	-0.030577
	0.278422	-1.08949	-0.113399	0.614315		0.920764	-1.08949	-0.113399	0.614315
	1.16492	-0.334455	0.108908	-1.02274		0.431526	-0.334455	0.108908	-1.02274
	0.519312	1.46971	0.800153	0.912808		0.677871	1.46971	0.800153	0.912808
	0.901589	0.0314191	0.462167	-0.0887919		2.01705	0.0314191	0.462167	-0.0887919
	0.156938	0.127528	-0.666717	0.927571		0.922271	0.127528	-0.666717	0.927571
	-1.4912	0.687457	0.173669	-0.423418		-0.700676	0.687457	0.173669	-0.423418
	-0.518507	-0.0534324	-1.24545	0.271841		1.18194	-0.0534324	-1.24545	0.271841
	0.146289	1.42863	0.484434	0.235702		0.577564	1.42863	0.484434	0.235702
	0.924287	-0.752989	-0.060206	-1.17771		0.225258	-0.752989	-0.060206	-1.17771
	0.819209	0.402176	0.490153	-1.06493		0.829463	0.402176	0.490153	-1.06493
	-0.138252	-1.20438	-0.250363	2.79467		0.701021	-1.20438	-0.250363	2.79467
	-0.49633	1.40547	0.399025	1.24929		-0.576382	1.40547	0.399025	1.24929
	1.8531	0.299128	-2.47155	-1.12874		1.64177	0.299128	-2.47155	-1.12874
	1.79254	-0.172672	0.325295	1.63746		1.28083	-0.172672	0.325295	1.63746
	0.314617	1.13689	0.428274	1.42221		-0.730082	1.13689	0.428274	1.42221
	1.13694	1.70087	-0.477054	0.331838		-0.737386	1.70087	-0.477054	0.331838
	0.820174	0.309045	0.743378	0.919494		0.406853	0.309045	0.743378	0.919494
	-0.249418	-1.23011	0.628093	-1.4356		-0.747566	-1.23011	0.628093	-1.4356
	0.522261	-2.8392	-0.728839	1.32822		-0.239445	-2.8392	-0.728839	1.32822
	0.0992841	-0.0226651	0.758415	0.143009		0.0957702	-0.0226651	0.758415	0.143009
	0.108472	0.159749	0.501606	0.507295		-0.166627	0.159749	0.501606	0.507295
	-1.52384	-1.26236	-0.18692	-0.230857		-1.04597	-1.26236	-0.18692	-0.230857
	-1.2073	0.524933	1.45463	-2.21424		-0.775855	0.524933	1.45463	-2.21424
	-0.150169	0.362358	-0.340693	0.0604618		-0.311761	0.362358	-0.340693	0.0604618
	-0.0796154	0.659464	0.964449	0.0552134		-0.631318	0.659464	0.964449	0.0552134
	-0.0845957	1.18792	0.562482	-1.35062		0.0596736	1.18792	0.562482	-1.35062
	1.04395	-0.606052	-0.487683	0.931267		0.984437	-0.606052	-0.487683	0.931267
	0.560444	0.630958	0.142217	-0.0409697		0.844666	0.630958	0.142217	-0.0409697
	-0.365835	0.885649	-0.165889	-0.765088		0.0707017	0.885649	-0.165889	-0.765088
	-0.300176	0.135676	-0.730862	-0.519914		0.0557939	0.135676	-0.730862	-0.519914
	-0.00685889	-1.10568	0.635587	1.30339		0.668703	-1.10568	0.635587	1.30339
	0.335434	0.351956	1.10983	0.723448		-1.10994	0.351956	1.10983	0.723448
	-1.17789	1.37477	1.81568	-0.0523055		-1.32017	1.37477	1.81568	-0.0523055
	-0.625783	0.070405	0.527488	-2.73151		-1.00159	0.070405	0.527488	-2.73151
	-0.384736	0.681602	-1.65282	-2.04929		0.23377	0.681602	-1.65282	-2.04929
	-0.879823	-0.534745	-0.451633	-0.829481		-0.638753	-0.534745	-0.451633	-0.829481
	0.144425	1.56657	-0.0191961	-0.403043		1.55611	1.56657	-0.0191961	-0.403043
	-1.06101	0.653698	-0.381554	0.596142		-0.784764	0.653698	-0.381554	0.596142
	0.900837	-0.261629	-0.0233641	0.429469		-0.538524	-0.261629	-0.0233641	0.429469
	-0.920706	0.908696	1.41725	1.05981		-0.921517	0.908696	1.41725	1.05981
	0.678852	-0.192027	1.15315	-0.36306		-0.0248819	-0.192027	1.15315	-0.36306
	3.41468	-0.234138	0.487551	-0.237451		0.228298	-0.234138	0.487551	-0.237451
	-0.229039	0.103915	-0.355106	0.24747		0.149438	0.103915	-0.355106	0.24747
	0.21229	0.66725	0.737116	-0.341467		-0.577199	0.66725	0.737116	-0.341467
	0.237692	-1.25843	0.0407583	-0.887233		-0.507403	-1.25843	0.0407583	-0.887233
	0.148116	0.399201	-2.30614	-2.51241		-1.28765	0.399201	-2.30614	-2.51241
	0.772401	-0.0507943	1.33549	-0.278095		-0.479698	-0.0507943	1.33549	-0.278095
	-0.557248	1.19206	-0.0604417	0.639543		-0.864241	1.19206	-0.0604417	0.639543
	-0.495544	1.38703	0.0214272	-1.07663		-1.02622	1.38703	0.0214272	-1.07663
	-0.348822	-0.11736	-0.878535	0.870809		-0.914078	-0.11736	-0.878535	0.870809
	-2.55239	-0.447468	-0.317956	-1.39955		-2.62235	-0.447468	-0.317956	-1.39955
	-1.12479	-0.440849	-0.648501	-0.119135		-0.469964	-0.440849	-0.648501	-0.119135
	-0.253078	-0.113159	-0.31302	-1.211		-1.03169	-0.113159	-0.31302	-1.211
	-0.465438	-0.229891	-0.0767566	-0.359015		-0.663372	-0.229891	-0.0767566	-0.359015
	-0.812302	1.18515	1.29509	-0.580574		-0.715008	1.18515	1.29509	-0.580574
	-0.681992	-0.177055	-0.196759	0.0226199		-1.13294	-0.177055	-0.196759	0.0226199
	-2.39676	-1.81021	-0.0851192	-1.04822		-2.84591	-1.81021	-0.0851192	-1.04822
	-1.35769	-0.468669	-0.827422	-0.214927		-0.886465	-0.468669	-0.827422	-0.214927
	1.18003	0.213542	-0.405496	-1.1672		0.147197	0.213542	-0.405496	-1.1672
	-0.778235	0.644245	-1.18247	0.290614		-0.946028	0.644245	-1.18247	0.290614
	-0.80079	0.237146	0.073932	-2.07467		-1.07483	0.237146	0.073932	-2.07467
	-0.311501	-1.04638	-1.16271	-0.299005		-0.0653132	-1.04638	-1.16271	-0.299005
	1.24719	-1.18342	-0.531	-1.14967		1.90915	-1.18342	-0.531	-1.14967
	0.784018	-0.123579	-0.0663455	0.557193		2.32233	-0.123579	-0.0663455	0.557193
	-1.12034	-0.0988317	-0.223223	0.646266		1.24874	-0.0988317	-0.223223	0.646266
	-0.867653	2.0693	0.335674	2.94146		1.25405	2.0693	0.335674	2.94146
	-0.721878	-0.117786	0.988441	-0.0998057		1.11457	-0.117786	0.988441	-0.0998057
	-0.0965487	0.6514	-0.495813	-1.35583		0.547145	0.6514	-0.495813	-1.35583
	-0.896751	0.964338	1.59554	3.13129		0.391248	0.964338	1.59554	3.13129
	-1.11048	0.969699	-1.51489	-0.456136		-0.192739	0.969699	-1.51489	-0.456136
	-1.22424	1.78093	-0.19506	-1.07931		0.166164	1.78093	-0.19506	-1.07931
	-1.15688	1.24244	0.828113	3.90203		-0.8511	1.24244	0.828113	3.90203
	-0.371967	1.47569	-1.77918	-1.07838		-0.199904	1.47569	-1.77918	-1.07838
	0.063428	2.23073	-0.959426	-1.44244		1.25561	2.23073	-0.959426	-1.44244
	-0.611922	0.691525	-0.257751	0.811839		-0.569162	0.691525	-0.257751	0.811839
	0.0992099	0.518994	0.246754	-0.952313		-0.737662	0.518994	0.246754	-0.952313
	-0.175779	1.16509	-0.405834	1.57555		1.05769	1.16509	-0.405834	1.57555
	-0.307288	0.616959	-2.68837	-0.242676		1.62408	0.616959	-2.68837	-0.242676
	0.120196	0.829047	1.66219	1.81238		0.800069	0.829047	1.66219	1.81238
	-0.127008	-1.78763	0.188119	0.137271		1.24012	-1.78763	0.188119	0.137271
	0.598037	0.7266	0.112699	-0.388396		0.896654	0.7266	0.112699	-0.388396
	0.710332	1.79153	-1.1738	0.35464		1.71525	1.79153	-1.1738	0.35464
	-0.222162	1.40875	-0.789462	0.302973		1.45196	1.40875	-0.789462	0.302973
	0.374218	0.208469	-1.99226	-1.92605		0.596559	0.208469	-1.99226	-1.92605
	0.968274	0.651471	-0.309431	-0.987159		0.867521	0.651471	-0.309431	-0.987159
	0.133668	-0.461307	1.44545	2.10632		1.21144	-0.461307	1.44545	2.10632
	2.05799	-2.04614	0.223578	0.715241		0.766337	-2.04614	0.223578	0.715241
	3.25856	-1.44521	-0.382549	-0.0620795		2.12512	-1.44521	-0.382549	-0.0620795
	0.95651	-1.01513	-2.27376	0.318399		1.75141	-1.01513	-2.27376	0.318399
	0.214663	0.593509	0.347411	-1.14812		1.08631	0.593509	0.347411	-1.14812
	0.4038	-1.00088	-0.92443	0.108437		1.41542	-1.00088	-0.92443	0.108437
	0.726037	0.137332	0.073751	0.317964		1.07301	0.137332	0.073751	0.317964
	3.7108	-0.960857	-3.77935	-2.88558		0.28341	-0.960857	-3.77935	-2.88558
	0.74993	-0.932108	-1.13684	0.789187		-0.378933	-0.932108	-1.13684	0.789187
	-0.390298	0.313653	0.422438	-1.44717		-0.108757	0.313653	0.422438	-1.44717
	0.909685	0.753302	-0.985737	-0.735965		2.33772	0.753302	-0.985737	-0.735965
	0.00564494	0.172001	-1.14591	0.0700117		-0.0793448	0.172001	-1.14591	0.0700117
	1.06222	-0.0924534	0.991236	0.580273		0.773752	-0.0924534	0.991236	0.580273
	1.01924	0.995296	-1.01722	-1.7999		-1.08652	0.995296	-1.01722	-1.7999
	-0.206692	-0.0128068	0.367477	0.354022		0.246597	-0.0128068	0.367477	0.354022
	-0.630791	2.63543	-0.953525	-0.877706		-0.0310244	2.63543	-0.953525	-0.877706
	0.277097	0.123098	1.23625	0.627722		-0.513933	0.123098	1.23625	0.627722
	0.236403	-0.712569	-0.526586	0.0904639		0.0994509	-0.712569	-0.526586	0.0904639
	0.618411	-1.89831	0.239151	0.29148		-1.10207	-1.89831	0.239151	0.29148
	0.758962	-1.09631	0.436773	0.570951		0.567642	-1.09631	0.436773	0.570951
	-1.3675	-0.809762	0.559186	0.488064		0.786289	-0.809762	0.559186	0.488064
	1.61957	-0.00370914	-1.17335	-0.468905		1.86862	-0.00370914	-1.17335	-0.468905
	1.89454	0.928664	-2.1237	-1.31274		1.71848	0.928664	-2.1237	-1.31274
	0.606056	0.327029	0.671972	-1.56188		-0.818152	0.327029	0.671972	-1.56188
	0.0901736	0.836107	2.72529	-0.159109		-0.0840196	0.836107	2.72529	-0.159109
	0.42936	-0.0605939	-1.19089	-0.448659		-0.281789	-0.0605939	-1.19089	-0.448659
	0.743125	1.32953	2.26932	-1.29033		-0.330681	1.32953	2.26932	-1.29033
	0.10517	-0.990889	0.354508	0.81199		0.687655	-0.990889	0.354508	0.81199
	-0.230531	0.534804	-1.02706	-0.905964		0.59069	0.534804	-1.02706	-0.905964
	0.27793	-1.23279	0.0316283	-0.168782		-0.198946	-1.23279	0.0316283	-0.168782
	1.36733	-1.03744	-0.52835	0.5678		1.39069	-1.03744	-0.52835	0.5678
	-1.14496	0.14946	0.0629433	-0.464939		-0.578847	0.14946	0.0629433	-0.464939
	-0.350932	0.849833	1.96377	0.785826		-0.386413	0.849833	1.96377	0.785826
	0.67682	0.276821	-0.385285	-0.328426		-0.0773325	0.276821	-0.385285	-0.328426
	0.800491	-1.03744	0.383619	-0.557896		0.208856	-1.03744	0.383619	-0.557896
	-0.786452	-0.054063	-0.962135	-0.0685169		-0.443672	-0.054063	-0.962135	-0.0685169
	0.971114	-1.01533	1.2588	0.566292		0.0512586	-1.01533	1.2588	0.566292
	0.940931	0.568231	0.131469	-0.32184		0.0804381	0.568231	0.131469	-0.32184
	1.35905	0.317409	0.434839	0.612651		-0.58583	0.317409	0.434839	0.612651
	-1.28815	1.16502	-0.23059	-0.354196		-1.11314	1.16502	-0.23059	-0.354196
	-0.0688334	1.79466	0.972382	0.961305		-0.875434	1.79466	0.972382	0.961305
	-0.267548	0.146236	0.476735	-0.0682418		-0.355724	0.146236	0.476735	-0.0682418
	0.373399	0.242504	0.211321	-0.172305		-0.271201	0.242504	0.211321	-0.172305
	-0.494341	-0.146258	-0.0598733	1.01392		-0.683868	-0.146258	-0.0598733	1.01392
	0.0448976	-1.76311	-0.742752	0.00572501		0.809426	-1.76311	-0.742752	0.00572501
	-0.60354	-0.575702	1.87951	0.982367		-0.320114	-0.575702	1.87951	0.982367
	-0.0152176	0.038048	0.00861992	-0.18742		-0.721842	0.038048	0.00861992	-0.18742
	-0.0293513	-0.0780458	0.10631	1.44827		-0.848133	-0.0780458	0.10631	1.44827
	1.4309	-0.542205	-0.872067	-0.476109		1.05722	-0.542205	-0.872067	-0.476109
	-0.58411	-0.278144	-0.0706967	0.251446		-0.364969	-0.278144	-0.0706967	0.251446
	0.345707	0.783709	1.80476	0.00139718		0.920446	0.783709	1.80476	0.00139718
	-0.287978	1.1787	0.965833	-0.669363		-0.818182	1.1787	0.965833	-0.669363
	-0.140525	-0.386304	1.23774	-0.137226		0.423077	-0.386304	1.23774	-0.137226
	-1.0939	-0.24165	0.149646	0.145326		-0.334318	-0.24165	0.149646	0.145326
	0.390624	-0.948258	-0.679492	-0.638961		-0.164476	-0.948258	-0.679492	-0.638961
	-1.29373	0.0694545	0.26764	-0.117893		-1.59763	0.0694545	0.26764	-0.117893
	-0.947383	-0.166283	0.433567	-0.243902		-0.366027	-0.166283	0.433567	-0.243902
	0.17973	-0.202691	0.965824	0.884066		-0.573682	-0.202691	0.965824	0.884066
	-1.03913	-0.546567	0.286243	0.658622		-0.829457	-0.546567	0.286243	0.658622
	-0.627812	0.397321	0.85553	0.551277		-0.697296	0.397321	0.85553	0.551277
	0.659563	1.66788	-1.04968	-0.394347		1.23185	1.66788	-1.04968	-0.394347
	-2.58485	-1.08183	1.12799	0.486023		-2.92156	-1.08183	1.12799	0.486023
	0.406494	0.180011	-0.29584	0.600449		-0.172119	0.180011	-0.29584	0.600449
	0.553525	0.100536	-0.615655	-0.922635		-1.03029	0.100536	-0.615655	-0.922635
	-0.212468	-0.483945	0.929303	0.439272		-0.356948	-0.483945	0.929303	0.439272
	-0.551384	-1.11089	0.939551	0.86852		-0.451765	-1.11089	0.939551	0.86852
	-0.591151	-1.4725	-0.243649	1.7283		0.416813	-1.4725	-0.243649	1.7283
	-2.86352	-2.56288	-1.6559	-1.03758		-3.13431	-2.56288	-1.6559	-1.03758
	-0.89312	-0.321046	-0.918041	-0.752048		-0.120562	-0.321046	-0.918041	-0.752048
	-0.436651	-0.203479	-0.878114	0.514458		0.160515	-0.203479	-0.878114	0.514458
	-0.478114	-0.635933	0.2167	0.130605		-0.799564	-0.635933	0.2167	0.130605
	0.93511	-0.456539	0.497229	0.205125		-0.147617	-0.456539	0.497229	0.205125
	-1.03629	-0.540926	-0.494132	-0.123926		0.509244	-0.540926	-0.494132	-0.123926
	1.39171	-0.380153	-0.442404	0.0372645		-0.319542	-0.380153	-0.442404	0.0372645
	0.25215	-1.79265	-0.939584	0.206306		0.0693846	-1.79265	-0.939584	0.206306
	0.719927	-1.47252	1.41381	-0.986884		1.10506	-1.47252	1.41381	-0.986884
	0.847483	0.291608	-0.0205799	-0.56961		-0.846688	0.291608	-0.0205799	-0.56961
	-0.161411	-0.222353	-0.20591	0.438771		-0.12642	-0.222353	-0.20591	0.438771
	0.385245	1.04031	0.633676	1.08882		-0.307874	1.04031	0.633676	1.08882
	-0.762518	0.739393	0.416966	-0.186396		-0.687452	0.739393	0.416966	-0.186396
	0.0606678	0.00396206	-1.49726	-0.651209		-0.367045	0.00396206	-1.49726	-0.651209
	0.876875	0.563801	0.810593	0.382289		1.29284	0.563801	0.810593	0.382289
	1.11855	-0.0318861	0.544955	0.21221		-0.78197	-0.0318861	0.544955	0.21221
	-1.59713	0.391792	0.580631	0.0278217		-1.56984	0.391792	0.580631	0.0278217
	-1.4017	-0.418378	-0.174788	-2.14362		-0.437053	-0.418378	-0.174788	-2.14362
	1.1343	2.01891	0.190514	-0.0331047		-0.660796	2.01891	0.190514	-0.0331047
	0.905478	-0.276295	1.33822	-0.581876		0.98255	-0.276295	1.33822	-0.581876
	0.367952	-0.134941	0.344625	0.0882278		-0.244567	-0.134941	0.344625	0.0882278
	0.0801482	-1.45678	-0.579329	-1.17803		-0.261632	-1.45678	-0.579329	-1.17803
	-1.42512	0.560418	1.61132	0.371502		-1.40369	0.560418	1.61132	0.371502
	-0.898951	-0.893104	-0.714378	-1.25344		-0.764943	-0.893104	-0.714378	-1.25344
	-0.489728	-0.299834	0.257602	-0.839752		-0.85045	-0.299834	0.257602	-0.839752
	-0.488634	-1.69598	-0.321495	0.321079		-0.561971	-1.69598	-0.321495	0.321079
	-1.50863	1.98279	0.406173	0.251976		-1.15852	1.98279	0.406173	0.251976
	-0.634594	-0.900059	-0.549952	0.288134		-0.206136	-0.900059	-0.549952	0.288134
	-0.805908	0.945098	0.240234	-0.52053		-1.46745	0.945098	0.240234	-0.52053
	-0.198763	-1.64094	-0.108398	1.33301		-0.373944	-1.64094	-0.108398	1.33301
	-0.32049	-0.268571	1.35554	0.494107		0.157644	-0.268571	1.35554	0.494107
	-0.168457	0.811489	-0.351806	0.26677		-0.707147	0.811489	-0.351806	0.26677
	-2.30738	1.04169	0.0832721	1.7278		-2.50411	1.04169	0.0832721	1.7278
	0.458772	-0.693363	0.705584	-0.861697		0.365687	-0.693363	0.705584	-0.861697
	1.52763	0.860642	0.68679	-0.461332		-0.00404296	0.860642	0.68679	-0.461332
	-2.8437	-0.185001	-0.396472	-0.0582829		-3.14782	-0.185001	-0.396472	-0.0582829
	0.136149	0.240592	-0.703926	-0.343692		-0.963091	0.240592	-0.703926	-0.343692
	-0.254148	1.31636	1.37458	0.738061		-0.188454	1.31636	1.37458	0.738061
	-0.321906	-1.59392	-1.1757	-2.9364		0.324066	-1.59392	-1.1757	-2.9364
	-0.441001	0.196949	0.454474	1.12146		0.280143	0.196949	0.454474	1.12146
	-0.100267	-1.64735	-0.00813495	-0.696019		-0.851211	-1.64735	-0.00813495	-0.696019
	0.0239894	0.981836	0.460916	-0.0650275		0.305836	0.981836	0.460916	-0.0650275
	0.226193	-0.568831	0.760735	1.07547		0.0135131	-0.568831	0.760735	1.07547
	1.30724	0.121115	0.505533	-0.311981		-0.12444	0.121115	0.505533	-0.311981
	-1.09652	-0.115472	-0.0397261	0.153166		-0.344168	-0.115472	-0.0397261	0.153166
	-0.0138588	-0.783765	1.36362	1.30959		1.18596	-0.783765	1.36362	1.30959
	-0.026823	0.0788662	1.18824	0.717854		1.69617	0.0788662	1.18824	0.717854
	0.621135	1.31633	-1.04654	1.08734		0.948154	1.31633	-1.04654	1.08734
	0.797551	1.39366	-0.35979	1.35619		1.06721	1.39366	-0.35979	1.35619
	-0.947764	1.30911	-0.472401	-0.402622		1.27907	1.30911	-0.472401	-0.402622
	0.54128	0.253446	1.8327	0.437795		1.64659	0.253446	1.8327	0.437795
	-0.3892	-0.100553	0.354879	0.170423		1.10728	-0.100553	0.354879	0.170423
	-0.583879	3.11352	-0.86306	0.308749		-0.288179	3.11352	-0.86306	0.308749
	-0.00862987	-0.200838	0.156658	-1.08725		-0.076076	-0.200838	0.156658	-1.08725
	2.35377	0.101988	-1.04334	-2.9556		2.58422	0.101988	-1.04334	-2.9556
	0.0106049	0.819764	0.0187292	-1.50713		0.883889	0.819764	0.0187292	-1.50713
	-0.769789	-0.112305	-0.11114	-0.185366		0.052196	-0.112305	-0.11114	-0.185366
	0.164608	-0.922403	-1.18489	0.169223		0.703132	-0.922403	-1.18489	0.169223
	0.174681	-1.46934	0.620748	0.504148		-0.582801	-1.46934	0.620748	0.504148
	-0.601251	-0.195403	-0.850625	-0.288936		0.51342	-0.195403	-0.850625	-0.288936
	0.413415	-0.163353	0.292358	1.09644		-0.682973	-0.163353	0.292358	1.09644
	1.51234	-2.75585	-0.133788	0.728413		0.115165	-2.75585	-0.133788	0.728413
	0.359444	-1.35525	-2.54816	-0.589247		-0.257652	-1.35525	-2.54816	-0.589247
	-0.620507	-1.60033	-0.706242	0.734374		0.0100275	-1.60033	-0.706242	0.734374
	-0.373289	0.911339	-0.724724	-0.0655717		0.47707	0.911339	-0.724724	-0.0655717
	0.361958	0.213	0.734664	-0.515505		-0.224647	0.213	0.734664	-0.515505
	0.634662	1.18657	0.311848	-0.640176		1.61467	1.18657	0.311848	-0.640176
	0.63264	-0.662478	-0.508688	-0.160705		0.98456	-0.662478	-0.508688	-0.160705
	-0.50002	0.736679	-0.387381	0.008205		-0.735316	0.736679	-0.387381	0.008205
	0.437857	1.39316	-0.48986	0.309103		1.30558	1.39316	-0.48986	0.309103
	-0.597787	-0.161018	1.82204	1.38433		0.753478	-0.161018	1.82204	1.38433
	0.430702	0.5023	1.00656	0.455017		-0.365327	0.5023	1.00656	0.455017
	0.268378	-0.012821	2.06187	-0.929286		-0.258782	-0.012821	2.06187	-0.929286
	2.22894	-0.360177	-0.200593	0.861711		1.84325	-0.360177	-0.200593	0.861711
	0.688681	-1.7286	0.0749106	-0.0550702		-0.29625	-1.7286	0.0749106	-0.0550702
	-0.742943	1.07627	1.248	0.214273		-1.08197	1.07627	1.248	0.214273
	0.102987	0.707064	0.736055	-0.737625		0.335821	0.707064	0.736055	-0.737625
	0.17309	-0.5684	-0.108681	-0.996869		-0.372999	-0.5684	-0.108681	-0.996869
	0.0665444	-0.547658	-0.453393	-0.756104		-0.420127	-0.547658	-0.453393	-0.756104
	-0.0159425	-1.30298	0.75299	0.501966		-0.102763	-1.30298	0.75299	0.501966
	-1.70419	0.478434	1.12175	1.3953		-0.760583	0.478434	1.12175	1.3953
	1.4571	1.19558	-0.576513	-2.15286		0.340685	1.19558	-0.576513	-2.15286
	-0.688807	0.754858	-1.94539	-0.857134		-0.202672	0.754858	-1.94539	-0.857134
	-1.51028	0.47087	1.07641	1.45022		-0.564577	0.47087	1.07641	1.45022
	0.420572	-0.0376837	-1.01807	0.603366		-0.115394	-0.0376837	-1.01807	0.603366
	1.18141	-1.8476	0.982447	0.219028		-0.375433	-1.8476	0.982447	0.219028
	-0.589377	1.5869	-0.420528	0.228869		0.469179	1.5869	-0.420528	0.228869
	-0.335466	0.49673	1.26649	0.789532		-1.25687	0.49673	1.26649	0.789532
	-1.56681	0.113442	-0.228657	-0.467512		-2.36443	0.113442	-0.228657	-0.467512
	2.14822	-0.40004	-1.90939	-1.21418		0.816417	-0.40004	-1.90939	-1.21418
	-0.495694	0.778034	-0.122441	-0.561612		-0.425633	0.778034	-0.122441	-0.561612
	2.28806	0.945907	-1.81168	-0.399495		2.15612	0.945907	-1.81168	-0.399495
	-0.144841	-1.67781	-0.0169579	-2.13747		0.216101	-1.67781	-0.0169579	-2.13747
	-0.72536	-0.509309	-0.505623	1.68979		-0.710295	-0.509309	-0.505623	1.68979
	0.286891	-0.48394	-1.70912	-0.127812		-1.27682	-0.48394	-1.70912	-0.127812
	0.108748	0.359278	0.339096	0.720207		-0.717306	0.359278	0.339096	0.720207
	-2.21881	0.580118	1.06876	0.258051		-1.78112	0.580118	1.06876	0.258051
	0.787151	0.2379	-2.00961	0.452006		0.493846	0.2379	-2.00961	0.452006
	0.0346234	0.659129	1.11155	0.886838		-0.469465	0.659129	1.11155	0.886838
	-0.713344	-0.84548	-0.801887	1.72841		-0.351905	-0.84548	-0.801887	1.72841
	-0.0522227	0.508648	0.210574	0.300266		-0.286908	0.508648	0.210574	0.300266
	-0.187291	0.269609	0.529947	-1.5627		-0.740702	0.269609	0.529947	-1.5627
	0.0821219	-0.696769	-0.668664	-1.62658		0.823099	-0.696769	-0.668664	-1.62658
	-0.604357	-0.588273	-1.43815	-1.22173		-0.203178	-0.588273	-1.43815	-1.22173
	-0.274501	-0.729924	1.0437	2.54705		-0.261628	-0.729924	1.0437	2.54705
	-0.278745	0.618332	-0.901168	-1.20539		1.58614	0.618332	-0.901168	-1.20539
	-0.407918	-1.08174	-0.92671	-0.2481		-0.465864	-1.08174	-0.92671	-0.2481
	-0.108741	-1.87394	-0.17903	-0.476039		-0.545069	-1.87394	-0.17903	-0.476039
	-0.30117	0.153055	-0.229879	-1.28177		0.303435	0.153055	-0.229879	-1.28177
	-0.439635	0.128781	1.15753	-0.522309		-0.578285	0.128781	1.15753	-0.522309
	-0.810824	0.494029	0.289536	1.66463		-0.527149	0.494029	0.289536	1.66463
	0.879691	0.793739	0.396315	0.279097		0.196693	0.793739	0.396315	0.279097
	0.732844	0.31349	0.467464	0.522318		0.1264	0.31349	0.467464	0.522318
	-0.386497	-0.0677038	1.97304	0.977969		0.00327373	-0.0677038	1.97304	0.977969
	0.202287	-0.51381	0.0898464	1.27395		1.11456	-0.51381	0.0898464	1.27395
	-2.25549	-0.0287413	-1.72875	-0.429578		-2.3206	-0.0287413	-1.72875	-0.429578
	1.72893	-1.1372	-0.364769	-0.63544		0.37554	-1.1372	-0.364769	-0.63544
	-0.283078	1.05419	1.38461	0.0129313		-0.0727311	1.05419	1.38461	0.0129313
	0.560171	-0.106523	0.547552	0.477091		0.0375175	-0.106523	0.547552	0.477091
	0.389023	-0.577664	1.11525	0.820049		0.831976	-0.577664	1.11525	0.820049
	0.115472	0.605704	-0.757306	0.600805		-0.701524	0.605704	-0.757306	0.600805
	-0.466973	-1.32643	1.39824	0.0399757		-0.885041	-1.32643	1.39824	0.0399757
	-2.10113	0.874611	0.435766	-0.849333		-2.19223	0.874611	0.435766	-0.849333
	-0.349462	-2.29632	0.0405089	0.544682		0.966683	-2.29632	0.0405089	0.544682
	2.20622	-0.725286	-0.174964	-1.35119		-0.182137	-0.725286	-0.174964	-1.35119
	1.01149	-0.38917	0.298572	-0.204717		-0.751581	-0.38917	0.298572	-0.204717
	-3.17097	0.66945	-1.61832	-1.18584		-3.18495	0.66945	-1.61832	-1.18584
	1.38519	1.65251	-0.20559	-1.51376		0.447949	1.65251	-0.20559	-1.51376
	-0.905117	1.15068	0.474113	1.08927		-0.716805	1.15068	0.474113	1.08927
	-0.237556	-0.896612	0.715696	0.46859		-0.241763	-0.896612	0.715696	0.46859
	-0.47516	0.784412	0.350836	-0.28986		-0.436032	0.784412	0.350836	-0.28986
	-0.543497	0.585557	0.449891	0.0712691		-0.322403	0.585557	0.449891	0.0712691
	-0.630562	-0.580609	0.129773	0.643311		0.345749	-0.580609	0.129773	0.643311
	-0.846912	0.986183	0.567078	1.35359		-0.338734	0.986183	0.567078	1.35359
	1.07751	-0.378116	-0.736843	-0.184232		1.57518	-0.378116	-0.736843	-0.184232
	0.403915	0.230972	1.13038	2.60292		0.00199467	0.230972	1.13038	2.60292
	0.213794	-0.75497	4.72358	-0.250119		0.0145178	-0.75497	4.72358	-0.250119
	-0.399743	-0.641747	-0.826266	0.67749		1.73453	-0.641747	-0.826266	0.67749
	1.34641	-0.924135	-0.154693	0.763262		0.689801	-0.924135	-0.154693	0.763262
	0.450481	0.33001	0.613521	0.824255		0.394145	0.33001	0.613521	0.824255
	3.40566	0.0796983	1.04274	1.08324		-0.318376	0.0796983	1.04274	1.08324
	-0.735297	1.50121	1.23535	1.71372		-0.455995	1.50121	1.23535	1.71372
	0.780047	-0.0164865	-1.82662	1.43393		-0.342184	-0.0164865	-1.82662	1.43393
	0.0572909	-0.91558	-0.0460985	-1.58303		1.49606	-0.91558	-0.0460985	-1.58303
	2.6092	-0.336121	-0.871394	0.0312297		0.316689	-0.336121	-0.871394	0.0312297
	-0.798205	0.337128	-1.08288	-0.817655		0.117608	0.337128	-1.08288	-0.817655
	0.132735	-0.733546	-1.33962	-0.11438		-3.17936	-0.733546	-1.33962	-0.11438
	-0.784872	-0.606429	-0.198291	-0.386359		-0.06624	-0.606429	-0.198291	-0.386359
	0.384984	-0.776097	0.449915	0.0651508		0.130285	-0.776097	0.449915	0.0651508
	-0.798284	-1.78481	-0.34906	0.0987677		-0.481665	-1.78481	-0.34906	0.0987677
	3.02295	-0.158473	-0.816356	-0.229258		0.75548	-0.158473	-0.816356	-0.229258
	-0.868504	-0.314041	0.256974	1.38051		-1.54285	-0.314041	0.256974	1.38051
	0.271556	-0.75695	0.369935	-0.882439		-0.635985	-0.75695	0.369935	-0.882439
	-0.190938	-0.453564	0.398182	-0.752953		-0.307092	-0.453564	0.398182	-0.752953
	2.26527	-0.355243	-0.207359	-0.0255316		0.518213	-0.355243	-0.207359	-0.0255316
	2.75889	-0.0107061	0.315453	-0.382935		-0.310387	-0.0107061	0.315453	-0.382935
	0.438794	0.191737	-0.0564684	0.729343		2.43509	0.191737	-0.0564684	0.729343
	0.618015	0.479693	1.18656	-1.17466		0.00433709	0.479693	1.18656	-1.17466
	-0.115341	2.73073	-1.17457	-1.78682		1.70569	2.73073	-1.17457	-1.78682
	-0.42743	0.0609073	-0.00395487	0.994944		-0.983612	0.0609073	-0.00395487	0.994944
	-0.639201	-0.759139	-0.459533	0.255249		-0.998313	-0.759139	-0.459533	0.255249
	-0.33842	1.24339	0.0270718	-1.00015		0.00990348	1.24339	0.0270718	-1.00015
	-0.86746	-0.738712	-1.11607	-0.859878		1.6579	-0.738712	-1.11607	-0.859878
	0.763795	-0.222904	-0.792135	-0.743795		0.475008	-0.222904	-0.792135	-0.743795
	-0.332648	-1.42634	-0.38995	-0.740336		2.1665	-1.42634	-0.38995	-0.740336
	0.00150093	0.0329194	-0.519578	0.691341		1.3778	0.0329194	-0.519578	0.691341
	-0.0980051	1.14716	2.24863	2.99125		2.13691	1.14716	2.24863	2.99125
	0.0547712	0.816572	-1.19649	-1.53607		0.698673	0.816572	-1.19649	-1.53607
	-0.613863	-0.142851	0.140766	-0.665323		-0.0337597	-0.142851	0.140766	-0.665323
	-0.961814	0.345991	-0.438794	-0.22775		-0.233077	0.345991	-0.438794	-0.22775
	-0.747662	0.777168	1.05122	-0.126883		-1.08251	0.777168	1.05122	-0.126883
	-0.462583	-0.173074	-0.446511	0.362257		-0.277932	-0.173074	-0.446511	0.362257
	-0.5205	-0.635631	0.0341841	0.597069		-0.0840639	-0.635631	0.0341841	0.597069
	0.106833	-1.0887	-1.12719	-0.796413		-0.319069	-1.0887	-1.12719	-0.796413
	0.424367	1.74587	0.515558	-0.461998		-0.489017	1.74587	0.515558	-0.461998
	-0.217866	-0.484831	0.709056	0.16887		-0.986354	-0.484831	0.709056	0.16887
	-0.924762	-0.276213	-0.69591	-1.17171		-0.509244	-0.276213	-0.69591	-1.17171
	-0.673265	-1.49065	-0.795427	1.00346		-0.201696	-1.49065	-0.795427	1.00346
	-0.71716	0.48805	0.676424	0.18099		0.31834	0.48805	0.676424	0.18099
	0.660153	-0.00504016	0.212528	-0.0871496		0.107466	-0.00504016	0.212528	-0.0871496
	-0.683111	-0.340236	1.48543	0.696348		-0.105884	-0.340236	1.48543	0.696348
	1.01281	1.22648	0.55586	-0.915455		0.209618	1.22648	0.55586	-0.915455
	-1.07673	-0.273472	0.714341	-1.22887		-0.354764	-0.273472	0.714341	-1.22887
	-0.855639	0.432155	0.695189	0.23607		-0.502731	0.432155	0.695189	0.23607
	-0.313962	-0.280546	0.437006	-1.53975		-3.44936	-0.280546	0.437006	-1.53975
	0.645364	-0.5776	-0.464336	-1.07221		-0.51075	-0.5776	-0.464336	-1.07221
	-0.644696	-0.184401	-1.19182	-0.0425596		0.192931	-0.184401	-1.19182	-0.0425596
	-0.391347	-1.07959	-1.20703	-0.513574		-0.28903	-1.07959	-1.20703	-0.513574
	1.23872	0.686615	-0.145243	0.195954		0.0266972	0.686615	-0.145243	0.195954
	-0.583139	0.234147	0.142353	0.471272		-0.258182	0.234147	0.142353	0.471272
	-0.658139	-0.0568853	-0.941449	-0.0299921		0.0804492	-0.0568853	-0.941449	-0.0299921
	-0.926076	3.27689	0.260957	-0.198999		-0.429185	3.27689	0.260957	-0.198999
	-0.112673	2.98234	0.360592	-1.02181		0.0967196	2.98234	0.360592	-1.02181
	-0.982515	-0.940411	-0.662287	0.275259		-1.11277	-0.940411	-0.662287	0.275259
	-0.549521	-1.91704	-0.809269	-1.16447		-0.0790159	-1.91704	-0.809269	-1.16447
	-0.634308	1.01662	0.0490257	-0.124371		-0.841136	1.01662	0.0490257	-0.124371
	-0.542214	1.07446	1.53194	2.44324		0.322328	1.07446	1.53194	2.44324
	-0.328393	-0.897868	-0.377192	1.05334		0.292229	-0.897868	-0.377192	1.05334
	-0.608542	-0.550891	-1.25076	-1.24904		0.0278865	-0.550891	-1.25076	-1.24904
	-1.17428	-0.292361	0.692094	0.993727		0.959394	-0.292361	0.692094	0.993727
	-0.715344	0.111152	-1.38214	0.0263179		1.12538	0.111152	-1.38214	0.0263179
	-0.38933	0.564012	-0.278325	-0.493111		-0.303254	0.564012	-0.278325	-0.493111
	-1.4151	0.660416	1.51733	0.648506		-2.83435	0.660416	1.51733	0.648506
	-0.455656	0.208839	0.0517434	-1.21664		0.0233699	0.208839	0.0517434	-1.21664
	-0.652314	-2.00123	-2.10286	1.18897		0.0902494	-2.00123	-2.10286	1.18897
	0.746238	-0.0271513	1.13723	0.675622		-0.0266685	-0.0271513	1.13723	0.675622
	-0.442873	-0.377529	-0.545626	-0.704927		-0.250792	-0.377529	-0.545626	-0.704927
	1.28264	1.29378	-0.358264	0.295416		1.33175	1.29378	-0.358264	0.295416
	-0.420714	-0.674467	-2.06388	-0.43456		0.539617	-0.674467	-2.06388	-0.43456
	-0.313635	-0.0676536	0.836539	2.05737		-0.511291	-0.0676536	0.836539	2.05737
	-0.0660028	-0.0117493	1.21638	-0.309976		0.735857	-0.0117493	1.21638	-0.309976
	1.06575	-2.49378	-0.923769	-0.708804		0.420056	-2.49378	-0.923769	-0.708804
	0.728433	0.487052	0.669943	-0.119747		0.42391	0.487052	0.669943	-0.119747
	1.63515	0.286877	-0.484929	-0.0328945		0.247898	0.286877	-0.484929	-0.0328945
	-0.377309	-1.34456	2.11967	0.741283		0.135425	-1.34456	2.11967	0.741283
	-0.906452	0.660723	-0.0553768	0.300884		-0.362889	0.660723	-0.0553768	0.300884
	-1.68668	0.250309	-0.648593	-0.263585		-4.11231	0.250309	-0.648593	-0.263585
	1.32985	-0.690198	0.278209	1.64364		0.26142	-0.690198	0.278209	1.64364
	0.0416896	-0.518104	1.22417	0.720135		0.201867	-0.518104	1.22417	0.720135
	-0.0941044	0.00266249	1.22399	-0.542314		-0.0708479	0.00266249	1.22399	-0.542314
	1.31221	-0.190973	-1.43939	-0.835189		0.0256437	-0.190973	-1.43939	-0.835189
	1.37934	3.30496	0.357107	1.1237		0.822753	3.30496	0.357107	1.1237
	0.66391	0.302341	0.400417	-0.0812615		0.732225	0.302341	0.400417	-0.0812615
	-0.696012	-1.56555	0.187405	0.140477		-0.722807	-1.56555	0.187405	0.140477
	1.51378	0.461351	0.342229	0.133026		1.27811	0.461351	0.342229	0.133026
	0.589142	-0.468799	-0.233258	-0.540442		0.0338503	-0.468799	-0.233258	-0.540442
	-0.859689	0.994653	-0.354078	-3.24551		0.203982	0.994653	-0.354078	-3.24551
	1.36604	-0.990426	-1.04982	1.12163		-0.463792	-0.990426	-1.04982	1.12163
	0.473191	1.54986	0.874267	-1.44094		-0.00619974	1.54986	0.874267	-1.44094
	1.76929	0.0934448	-0.6006	0.269508		0.70901	0.0934448	-0.6006	0.269508
	-1.18365	0.505434	0.659202	-1.09975		-0.529622	0.505434	0.659202	-1.09975
	-1.49243	-0.702984	-1.87293	-0.289002		-0.0398562	-0.702984	-1.87293	-0.289002
	-0.496426	0.226232	-0.0239954	0.0782892		0.421579	0.226232	-0.0239954	0.0782892
	-0.279017	0.152007	0.294621	0.131105		-0.622684	0.152007	0.294621	0.131105
	-1.01665	-0.00367163	-0.0719562	-1.30692		-0.222814	-0.00367163	-0.0719562	-1.30692
	-0.762981	0.305084	0.407239	1.37596		0.356832	0.305084	0.407239	1.37596
	-0.113147	-0.51406	0.0718146	-0.464846		0.833563	-0.51406	0.0718146	-0.464846
	-0.964121	0.413479	1.96659	0.117064		-0.354173	0.413479	1.96659	0.117064
	-0.445906	0.501957	-1.67121	-0.508297		-0.377457	0.501957	-1.67121	-0.508297
	-0.000542135	-0.832045	0.145475	0.772048		2.14095	-0.832045	0.145475	0.772048
	-0.153561	-0.171444	-0.999753	-0.530507		0.380929	-0.171444	-0.999753	-0.530507
	-0.469701	-0.888685	-2.33574	-1.87391		0.37228	-0.888685	-2.33574	-1.87391
	0.518936	-1.34092	-1.38562	0.0299884		1.85238	-1.34092	-1.38562	0.0299884
	-0.205734	0.295901	-1.23526	-0.488727		0.960603	0.295901	-1.23526	-0.488727
	-0.953477	0.738948	-0.203541	0.784937		-1.68557	0.738948	-0.203541	0.784937
	-0.0526041	2.26015	-0.817665	-0.872917		-0.928915	2.26015	-0.817665	-0.872917
	-0.173886	2.6531	1.0957	-0.412958		0.262696	2.6531	1.0957	-0.412958
	-0.618117	-0.237051	0.277201	0.644055		0.950062	-0.237051	0.277201	0.644055
	-0.214038	1.40612	1.67019	1.77447		-0.161175	1.40612	1.67019	1.77447
	0.732306	0.181459	0.530081	-0.228446		1.35369	0.181459	0.530081	-0.228446
	-0.7836	0.5531	1.13579	2.90616		-0.600931	0.5531	1.13579	2.90616
	-0.437091	-0.040891	0.690471	1.08944		-0.609879	-0.040891	0.690471	1.08944
	0.275925	-0.0845806	-1.87771	-0.343436		1.03116	-0.0845806	-1.87771	-0.343436
	-0.135756	-0.0420986	-0.107437	-0.28667		-0.549094	-0.0420986	-0.107437	-0.28667
	-0.632931	0.00355486	0.173131	1.52599		-0.549914	0.00355486	0.173131	1.52599
	-0.511981	-1.36767	-1.26261	-0.0727737		0.0340773	-1.36767	-1.26261	-0.0727737
	0.380861	0.459806	-1.05206	0.344079		0.637195	0.459806	-1.05206	0.344079
	6.12399	0.530811	-0.235072	-1.28272		3.55134	0.530811	-0.235072	-1.28272
	-0.536913	1.72891	0.149959	1.24584		-0.525669	1.72891	0.149959	1.24584
	0.888675	-0.110847	0.512175	0.00339101		0.0528911	-0.110847	0.512175	0.00339101
	-0.613094	-1.22683	-2.25214	-1.53808		-0.307111	-1.22683	-2.25214	-1.53808
	-0.652963	-0.0667322	2.58586	1.35025		-0.372143	-0.0667322	2.58586	1.35025
	-1.64333	-0.216046	-0.934181	-0.634318		-2.45098	-0.216046	-0.934181	-0.634318
	-0.25723	0.21288	2.08321	0.428043		-0.364745	0.21288	2.08321	0.428043
	-0.601783	-0.877385	-0.599883	-1.36085		-0.601758	-0.877385	-0.599883	-1.36085
	0.380016	-0.615675	-0.924983	0.136681		-0.49985	-0.615675	-0.924983	0.136681
	-0.784534	1.12107	-0.460996	0.41014		-0.619804	1.12107	-0.460996	0.41014
	-1.19053	-1.24184	0.822279	2.20268		-0.648681	-1.24184	0.822279	2.20268
	-0.959775	1.26826	-0.282407	1.76097		-0.607984	1.26826	-0.282407	1.76097
	1.11917	0.963742	1.9268	-0.298775		1.66572	0.963742	1.9268	-0.298775
	0.33741	-1.45147	-0.239645	-1.10051		0.898947	-1.45147	-0.239645	-1.10051
	-0.55002	0.0178998	0.333112	0.107719		-1.05891	0.0178998	0.333112	0.107719
	0.092705	0.737237	0.402514	0.461322		0.184572	0.737237	0.402514	0.461322
	-0.494212	2.37037	2.0947	-0.370152		-0.760535	2.37037	2.0947	-0.370152
	-0.662002	-0.665723	-2.00444	-0.434659		0.340723	-0.665723	-2.00444	-0.434659
	-0.361031	1.40899	-0.467008	-0.334938		-0.174259	1.40899	-0.467008	-0.334938
	0.0520189	-0.647754	0.414751	0.134346		-0.275089	-0.647754	0.414751	0.134346
	-0.510446	-0.402973	0.937252	1.43936		-0.299218	-0.402973	0.937252	1.43936
	-0.339517	1.8131	0.535526	-0.170886		-0.771842	1.8131	0.535526	-0.170886
	1.02555	1.51516	-0.32666	0.893647		-0.566088	1.51516	-0.32666	0.893647
	1.26341	-1.82586	0.176474	1.24039		0.717866	-1.82586	0.176474	1.24039
	1.59353	0.687046	0.155318	-0.386207		2.1371	0.687046	0.155318	-0.386207
	0.886925	-0.770344	-0.00451021	-0.0498782		0.550011	-0.770344	-0.00451021	-0.0498782
	-0.0929204	-1.30122	1.05382	1.47827		-0.478579	-1.30122	1.05382	1.47827
	-1.78858	0.127275	0.627068	2.26379		-2.44641	0.127275	0.627068	2.26379
	-0.447168	0.297088	0.765861	1.44486		-0.236429	0.297088	0.765861	1.44486
	-0.385389	0.500212	0.609727	0.937502		-0.532533	0.500212	0.609727	0.937502
	2.18303	3.01311	1.42881	-0.54126		-0.467056	3.01311	1.42881	-0.54126
	-0.599969	0.313289	0.157815	-0.213644		-0.148763	0.313289	0.157815	-0.213644
	0.831072	-1.81287	-0.784891	-1.93054		4.49889	-1.81287	-0.784891	-1.93054
	0.234341	1.70758	1.34829	0.348206		0.744753	1.70758	1.34829	0.348206
	-0.257106	-0.993357	-0.747612	-0.671064		-0.500003	-0.993357	-0.747612	-0.671064
	-0.728487	1.41836	1.81823	-0.907472		-0.367844	1.41836	1.81823	-0.907472
	-0.191614	-0.428129	-0.640699	0.242363		-0.557956	-0.428129	-0.640699	0.242363
	-0.792633	-1.27039	-0.312911	-1.04924		-0.655935	-1.27039	-0.312911	-1.04924
	-0.858353	-0.406965	0.00583555	0.243227		-0.190534	-0.406965	0.00583555	0.243227
	-0.799565	0.0720877	0.755938	0.98727		-0.0480117	0.0720877	0.755938	0.98727
	1.40851	0.793667	1.17331	1.73817		-0.170287	0.793667	1.17331	1.73817
	-0.368565	0.00745908	-0.0675081	0.320358		0.57187	0.00745908	-0.0675081	0.320358
	1.70455	-0.997157	-0.161141	-0.170354		0.363349	-0.997157	-0.161141	-0.170354
	0.05047	-0.0104978	-0.464168	0.53799		0.546533	-0.0104978	-0.464168	0.53799
	-0.349275	-0.102688	0.468025	0.375354		-0.0564256	-0.102688	0.468025	0.375354
	0.346527	-0.672786	-1.44495	-1.43438		-0.308817	-0.672786	-1.44495	-1.43438
	0.664309	-0.0826501	0.0660936	-0.00128038		0.365728	-0.0826501	0.0660936	-0.00128038
	-0.250144	-0.335581	-0.0543059	-0.366436		-0.404598	-0.335581	-0.0543059	-0.366436
	-0.971991	0.027109	-0.181272	0.343182		-0.635541	0.027109	-0.181272	0.343182
	0.705288	-0.045213	0.271259	0.380116		-0.534518	-0.045213	0.271259	0.380116
	0.0766957	0.367452	-0.00681101	-0.455046		0.0560663	0.367452	-0.00681101	-0.455046
	-0.363292	-0.457287	-0.938894	-1.28285		-0.0640765	-0.457287	-0.938894	-1.28285
	0.239163	-0.30524	-0.417339	-0.781854		-0.435649	-0.30524	-0.417339	-0.781854
	-0.77395	-1.57933	0.280394	-0.0074009		-0.776335	-1.57933	0.280394	-0.0074009
	-0.140193	-0.300249	1.71067	-0.591865		-0.013382	-0.300249	1.71067	-0.591865
	0.917131	0.772139	-0.0746201	-1.88347		0.0124619	0.772139	-0.0746201	-1.88347
	-0.537781	0.45768	0.831135	2.52143		-1.34113	0.45768	0.831135	2.52143
	-0.0890744	-1.33581	0.0290286	-0.516802		1.1775	-1.33581	0.0290286	-0.516802
	-0.423151	-1.02629	-1.09925	-0.783304		-0.589532	-1.02629	-1.09925	-0.783304
	-0.552693	0.380931	0.362915	-0.503241		-1.00673	0.380931	0.362915	-0.503241
	-0.754839	-0.614471	1.21988	0.807773		-1.29826	-0.614471	1.21988	0.807773
	-0.719351	0.861956	-0.126299	-1.20343		-0.627734	0.861956	-0.126299	-1.20343
	1.25192	0.216226	0.950459	-0.233123		0.133634	0.216226	0.950459	-0.233123
	0.563233	-1.38433	-1.00239	-0.0123769		1.46337	-1.38433	-1.00239	-0.0123769
	-0.891898	-1.31941	-0.791968	-0.573336		-0.52859	-1.31941	-0.791968	-0.573336
	1.43606	0.230229	-0.163735	-0.734205		0.672166	0.230229	-0.163735	-0.734205
	-0.0461303	0.135771	-0.211396	0.378656		-0.664591	0.135771	-0.211396	0.378656
	-0.269304	1.37261	-0.152707	-0.374471		-0.568604	1.37261	-0.152707	-0.374471
	-0.697463	-0.188325	-0.208762	0.783761		-0.337982	-0.188325	-0.208762	0.783761
	0.0766139	-0.904452	-0.13632	-1.86236		0.459515	-0.904452	-0.13632	-1.86236
	0.9052	0.495296	-1.4059	-0.690936		0.734618	0.495296	-1.4059	-0.690936
	-0.786898	-0.620176	-0.945942	-1.45805		-0.155238	-0.620176	-0.945942	-1.45805
	-0.20118	-0.341332	0.0972704	-0.399352		-0.0293687	-0.341332	0.0972704	-0.399352
	-0.0727967	-0.138989	0.476529	0.070983		-0.146473	-0.138989	0.476529	0.070983
	0.842021	-0.255556	-0.354714	-0.890704		-0.299029	-0.255556	-0.354714	-0.890704
	2.57575	-1.36924	-1.73274	-0.500514		1.29115	-1.36924	-1.73274	-0.500514
	0.542015	-1.17168	-1.08497	-0.936446		0.344377	-1.17168	-1.08497	-0.936446
	0.729142	1.62066	0.572859	-0.605258		1.33826	1.62066	0.572859	-0.605258
	-1.26688	-0.915928	-0.435195	2.26056		-0.105396	-0.915928	-0.435195	2.26056
	-0.661913	-0.111962	0.0715343	0.691951		-0.0711501	-0.111962	0.0715343	0.691951
	-1.07635	1.52088	0.121409	0.074265		-0.761623	1.52088	0.121409	0.074265
	-0.590281	-0.05162	0.716008	-0.821285		-0.406559	-0.05162	0.716008	-0.821285
	-0.543852	-0.273478	0.859787	0.125782		-0.763907	-0.273478	0.859787	0.125782
	0.103988	-1.52315	-1.26721	-0.664052		0.221067	-1.52315	-1.26721	-0.664052
	-0.28781	-0.689387	-0.726045	-0.413862		-0.493649	-0.689387	-0.726045	-0.413862
	-0.987212	-2.01441	-1.17487	-1.26675		-1.70288	-2.01441	-1.17487	-1.26675
	-1.94897	-0.146053	-0.621113	1.26624		-2.25447	-0.146053	-0.621113	1.26624
	0.482916	0.187035	-0.152068	0.223209		-0.445404	0.187035	-0.152068	0.223209
	1.51405	-0.827561	0.361972	-1.06231		0.567939	-0.827561	0.361972	-1.06231
	1.64433	-0.200261	1.90987	2.30343		2.21211	-0.200261	1.90987	2.30343
	-0.100189	0.314126	-0.0449941	1.10029		0.497287	0.314126	-0.0449941	1.10029
	-0.338218	0.899608	-1.57426	-0.684143		-0.867631	0.899608	-1.57426	-0.684143
	-0.670538	0.530131	-1.04313	-0.137427		-0.693794	0.530131	-1.04313	-0.137427
	0.0262176	-1.24437	-1.35856	-0.702466		0.150367	-1.24437	-1.35856	-0.702466
	-1.04733	1.84129	1.8174	2.29773		-0.15687	1.84129	1.8174	2.29773
	-0.691277	-1.92213	-1.31252	-0.76297		-0.340701	-1.92213	-1.31252	-0.76297
	-0.139814	0.610864	-0.218716	0.587034		0.510222	0.610864	-0.218716	0.587034
	-0.711902	-0.816593	0.213031	0.57779		0.0820512	-0.816593	0.213031	0.57779
	0.169038	-1.26277	-1.02493	-0.753956		-0.451629	-1.26277	-1.02493	-0.753956
	-0.389668	1.38257	0.852796	1.05041		0.297152	1.38257	0.852796	1.05041
	-0.811129	0.34672	-1.59825	-0.010351		0.478606	0.34672	-1.59825	-0.010351
	0.731336	-0.323239	-2.07899	-0.880202		3.1108	-0.323239	-2.07899	-0.880202
	-0.479837	-0.899915	-0.470923	-0.46664		0.599	-0.899915	-0.470923	-0.46664
	0.461629	0.0638291	2.2965	1.1944		1.46651	0.0638291	2.2965	1.1944
	-0.568034	0.918083	1.23101	1.86982		-0.865743	0.918083	1.23101	1.86982
	-0.0541123	-0.416662	-0.602966	0.456495		1.05593	-0.416662	-0.602966	0.456495
	-0.908021	0.202779	0.867539	0.0209581		-0.414998	0.202779	0.867539	0.0209581
	2.78149	0.453242	0.0561288	0.597792		3.1895	0.453242	0.0561288	0.597792
	-0.23476	-1.02713	-0.331145	-1.20684		0.0486623	-1.02713	-0.331145	-1.20684
	-0.143069	-1.6678	-1.50689	0.277097		0.341727	-1.6678	-1.50689	0.277097
	0.140575	-0.167798	0.666984	-0.265011		1.74533	-0.167798	0.666984	-0.265011
	0.59592	1.80165	-0.0884847	0.988035		1.53256	1.80165	-0.0884847	0.988035
	1.49226	2.08966	-0.72479	0.366217		-0.468505	2.08966	-0.72479	0.366217
	-0.158843	0.167533	-0.575021	-1.29873		1.98785	0.167533	-0.575021	-1.29873
	-0.591898	-0.335049	-0.327783	0.550565		0.857537	-0.335049	-0.327783	0.550565
	-0.61972	0.350487	-0.430816	-0.351953		-0.179663	0.350487	-0.430816	-0.351953
	-1.1209	-1.41197	-0.527298	-0.00293917		-0.4958	-1.41197	-0.527298	-0.00293917
	1.54386	-0.100582	0.743908	-0.794222		0.977981	-0.100582	0.743908	-0.794222
	1.34785	-0.195709	0.253308	-0.172573		0.427376	-0.195709	0.253308	-0.172573
	-0.910523	-0.742604	-1.45727	-0.66444		-1.18527	-0.742604	-1.45727	-0.66444
	1.49706	0.909735	-0.714086	0.444403		1.31027	0.909735	-0.714086	0.444403
	1.71744	-0.428226	0.578449	0.92407		2.0443	-0.428226	0.578449	0.92407
	-0.61888	-0.657109	-0.514816	-1.1502		-0.269658	-0.657109	-0.514816	-1.1502
	-0.184462	-0.619196	0.454564	-0.0640075		-0.130878	-0.619196	0.454564	-0.0640075
	-1.19533	1.43836	0.611555	0.702197		-1.63216	1.43836	0.611555	0.702197
	2.81166	2.72601	1.5077	0.633702		1.08791	2.72601	1.5077	0.633702
	0.0117154	-0.269925	-0.0587572	-0.941903		-0.518149	-0.269925	-0.0587572	-0.941903
	0.267144	-0.751195	0.661962	0.00385051		0.323037	-0.751195	0.661962	0.00385051
	0.457167	0.806801	0.0390019	-0.122832		0.603667	0.806801	0.0390019	-0.122832
	-0.328574	0.0500749	-0.845565	-1.09408		-0.418893	0.0500749	-0.845565	-1.09408
	-0.0031478	-1.23902	-1.49147	-0.443283		-0.207831	-1.23902	-1.49147	-0.443283
	0.507822	-0.0233562	0.397565	-0.495973		0.108794	-0.0233562	0.397565	-0.495973
	0.819078	0.338379	0.396087	0.332089		1.25128	0.338379	0.396087	0.332089
	1.54704	1.2874	3.74421	2.957		-0.447818	1.2874	3.74421	2.957
	1.23195	0.904263	0.217581	-0.289328		-0.0394755	0.904263	0.217581	-0.289328
	-1.59313	2.51372	0.016408	0.0531588		-2.25458	2.51372	0.016408	0.0531588
	0.793268	0.275345	0.301469	0.655318		-0.373476	0.275345	0.301469	0.655318
	-0.312345	-1.70921	-0.609185	-1.68261		-0.464717	-1.70921	-0.609185	-1.68261
	-0.35007	-0.303618	-1.07727	1.08478		-0.165916	-0.303618	-1.07727	1.08478
	-0.609523	-0.891612	0.597269	0.632415		-0.107131	-0.891612	0.597269	0.632415
	-0.949707	-1.37176	-1.19773	-1.47669		-0.367226	-1.37176	-1.19773	-1.47669
	-1.18764	-0.404475	-0.386852	0.936231		0.1233	-0.404475	-0.386852	0.936231
	2.29231	0.269876	1.41781	2.75776		-0.442352	0.269876	1.41781	2.75776
	-0.331165	0.469699	-0.259902	-0.711355		-0.160848	0.469699	-0.259902	-0.711355
	0.00555128	0.648762	1.15347	1.78285		-0.0964033	0.648762	1.15347	1.78285
	-0.558625	-0.214826	-0.272398	-0.93784		-0.427616	-0.214826	-0.272398	-0.93784
	-1.65124	0.627544	1.34187	-0.147952		-2.07246	0.627544	1.34187	-0.147952
	0.252048	0.543145	-0.190976	-0.774041		-0.224833	0.543145	-0.190976	-0.774041
	-0.954413	0.00507678	0.653763	0.814451		-0.354932	0.00507678	0.653763	0.814451
	0.644065	-0.11652	-0.513773	0.4126		0.141314	-0.11652	-0.513773	0.4126
	1.18302	-0.929442	-1.67666	-1.05171		0.0163014	-0.929442	-1.67666	-1.05171
	-1.75342	-0.13232	1.25039	-1.37015		-2.24469	-0.13232	1.25039	-1.37015
	0.420809	-0.0472225	1.1452	1.74081		0.492881	-0.0472225	1.1452	1.74081
	1.80784	1.07515	0.951133	-0.598692		-0.158894	1.07515	0.951133	-0.598692
	-0.747569	-1.20637	-1.20051	-0.435014		0.727895	-1.20637	-1.20051	-0.435014
	-1.90508	-0.405853	-0.505572	0.220086		-2.29138	-0.405853	-0.505572	0.220086
	0.325292	-0.745307	-0.720157	-1.16091		-0.270238	-0.745307	-0.720157	-1.16091
	-0.696692	-0.204009	-0.944988	-1.11206		-0.597492	-0.204009	-0.944988	-1.11206
	-0.368578	0.741408	0.344175	-0.227212		-0.570626	0.741408	0.344175	-0.227212
	-0.110525	1.48829	1.30658	0.559359		0.0369328	1.48829	1.30658	0.559359
	-0.661308	-0.0779829	-0.624645	-1.3716		-0.203369	-0.0779829	-0.624645	-1.3716
	0.970355	-0.4946	0.450272	0.112125		0.499764	-0.4946	0.450272	0.112125
	0.0460628	-0.67074	0.238722	-1.30391		-0.102014	-0.67074	0.238722	-1.30391
	-0.68414	0.139739	0.467039	-0.704954		-0.596893	0.139739	0.467039	-0.704954
	0.82242	-0.183886	-0.401131	0.0755168		-0.491865	-0.183886	-0.401131	0.0755168
	-0.434796	2.64208	2.03649	0.363189		-0.126248	2.64208	2.03649	0.363189
	0.167116	0.230524	0.439145	-0.961357		-0.451641	0.230524	0.439145	-0.961357
	-0.393343	-1.68659	-0.865159	-1.09128		0.123353	-1.68659	-0.865159	-1.09128
	1.84038	0.246826	-0.176734	-0.218379		-0.143853	0.246826	-0.176734	-0.218379
	-0.0709679	-0.0382421	0.438008	-0.160144		-9.40175e-05	-0.0382421	0.438008	-0.160144
	0.504501	-0.568625	0.15261	-0.990192		-0.0345186	-0.568625	0.15261	-0.990192
	0.528258	1.03125	0.00514764	0.427754		2.14727	1.03125	0.00514764	0.427754
	-0.457277	0.912586	-0.841426	-0.564756		-1.37735	0.912586	-0.841426	-0.564756
	-0.734615	0.646707	0.614056	0.512967		0.150617	0.646707	0.614056	0.512967
	-0.573861	1.43223	0.559096	0.00071885		0.333528	1.43223	0.559096	0.00071885
	1.05458	0.212207	1.06999	0.329126		-0.194775	0.212207	1.06999	0.329126
	0.560955	1.70389	0.0479165	0.0834377		1.18256	1.70389	0.0479165	0.0834377
	-0.138307	0.110919	0.236483	-0.621448		0.260128	0.110919	0.236483	-0.621448
	-1.92709	0.129641	-1.3479	-0.417975		-2.51753	0.129641	-1.3479	-0.417975
	-1.07455	1.17794	0.551938	-0.891617		-1.14969	1.17794	0.551938	-0.891617
	-0.99708	0.994398	1.53107	2.05302		-0.680917	0.994398	1.53107	2.05302
	-0.898899	-0.753418	0.423996	1.24296		-1.1013	-0.753418	0.423996	1.24296
	0.77453	0.388961	0.413439	0.681647		0.184174	0.388961	0.413439	0.681647
	-0.193566	-0.436683	-0.492671	-0.00639823		-0.507062	-0.436683	-0.492671	-0.00639823
	0.664196	0.80268	-0.66375	-0.474873		1.89611	0.80268	-0.66375	-0.474873
	0.629086	1.66667	-0.635381	-0.740118		1.09944	1.66667	-0.635381	-0.740118
	0.371809	-0.97953	-2.2656	-1.14986		1.39948	-0.97953	-2.2656	-1.14986
	0.911618	-0.532739	0.696107	-0.449292		0.355962	-0.532739	0.696107	-0.449292
	1.29246	0.841152	-1.13776	0.638043		0.471046	0.841152	-1.13776	0.638043
	1.69472	0.859905	0.121415	-0.774688		1.05198	0.859905	0.121415	-0.774688
	0.0740581	1.23396	0.402837	0.974637		0.171469	1.23396	0.402837	0.974637
	0.254714	-0.252384	-0.620977	-0.359687		1.33626	-0.252384	-0.620977	-0.359687
	-0.229184	-0.315159	-0.639196	-1.71443		0.094919	-0.315159	-0.639196	-1.71443
	0.800251	-0.104678	0.266274	-0.687308		0.543813	-0.104678	0.266274	-0.687308
	-1.237	-0.438916	-1.2857	-1.00899		-0.985489	-0.438916	-1.2857	-1.00899
	0.187932	0.0432645	-1.784	-0.0996837		0.0352572	0.0432645	-1.784	-0.0996837
	0.00951985	0.942406	1.62103	1.28436		-0.786664	0.942406	1.62103	1.28436
	2.44068	-0.372028	-0.112255	0.439423		0.651929	-0.372028	-0.112255	0.439423
	1.18468	-0.720077	-0.536824	-1.51259		1.83827	-0.720077	-0.536824	-1.51259
	0.27993	0.544435	1.77371	0.935474		-0.1762	0.544435	1.77371	0.935474
	0.644472	-0.648517	-0.582715	1.38455		1.0994	-0.648517	-0.582715	1.38455
	3.14279	0.510875	1.69707	1.33478		1.41794	0.510875	1.69707	1.33478
	0.683551	1.2445	0.484396	-0.128795		0.136162	1.2445	0.484396	-0.128795
	1.33588	-0.826872	-0.205583	0.484811		1.28236	-0.826872	-0.205583	0.484811
	1.93347	0.416039	1.57218	-0.896083		1.68252	0.416039	1.57218	-0.896083
	2.05468	-1.35748	-1.67162	-2.2775		2.58256	-1.35748	-1.67162	-2.2775
	0.128977	-2.13108	-0.513753	0.135514		1.93979	-2.13108	-0.513753	0.135514
	0.497014	-1.5559	-0.471991	-0.770984		2.5083	-1.5559	-0.471991	-0.770984
	-0.231081	0.575622	-0.411159	1.13533		1.83536	0.575622	-0.411159	1.13533
	1.39756	0.744925	-0.474247	-1.12414		0.991108	0.744925	-0.474247	-1.12414
	0.495882	-0.024651	-0.142695	-0.186978		1.6184	-0.024651	-0.142695	-0.186978
	0.51443	-1.13528	-0.610036	0.228672		-0.136884	-1.13528	-0.610036	0.228672
	-0.210475	0.327914	-0.716419	-1.18971		-0.30214	0.327914	-0.716419	-1.18971
	0.319475	0.955129	0.180507	0.423409		1.04874	0.955129	0.180507	0.423409
	-0.838766	-0.0427956	-0.702879	-0.821537		-0.89995	-0.0427956	-0.702879	-0.821537
	-0.671344	0.905393	0.662172	0.436745		1.25806	0.905393	0.662172	0.436745
	-0.322862	-0.0850613	1.59832	-0.0147543		-1.0096	-0.0850613	1.59832	-0.0147543
	-0.0812916	-0.718369	-0.414426	-0.878402		0.209224	-0.718369	-0.414426	-0.878402
	0.494382	-1.20983	0.777265	-1.36649		-0.485624	-1.20983	0.777265	-1.36649
	-0.289849	-0.501029	-0.898951	-1.47534		-0.329023	-0.501029	-0.898951	-1.47534
	0.855568	-0.0674388	-1.59582	-0.386951		1.92353	-0.0674388	-1.59582	-0.386951
	0.048651	1.1826	1.54718	1.66937		1.02897	1.1826	1.54718	1.66937
	-1.20563	2.18227	2.19455	0.712241		-0.907876	2.18227	2.19455	0.712241
	1.12245	-0.984935	-0.245554	2.08987		1.49136	-0.984935	-0.245554	2.08987
	2.0563	-0.0668735	-0.574978	-0.244659		1.5916	-0.0668735	-0.574978	-0.244659
	-0.737739	-0.844805	0.543256	0.618446		-0.605489	-0.844805	0.543256	0.618446
	-0.188515	-0.722262	0.245485	-0.130804		-1.08164	-0.722262	0.245485	-0.130804
	1.16315	-0.94101	0.226651	-0.387981		0.862128	-0.94101	0.226651	-0.387981
	-0.413906	-0.940082	-0.432354	0.186941		0.754745	-0.940082	-0.432354	0.186941
	0.273746	0.090075	-0.235321	0.0123783		0.559923	0.090075	-0.235321	0.0123783
	3.64231	-0.987433	2.21013	0.925231		0.778258	-0.987433	2.21013	0.925231
	0.667875	-1.15697	0.630847	0.930042		-0.17282	-1.15697	0.630847	0.930042
	-0.150491	-0.894629	-1.53513	-1.59439		0.65772	-0.894629	-1.53513	-1.59439
	0.644386	1.76849	1.10549	0.2421		1.46546	1.76849	1.10549	0.2421
	-0.520908	-1.11196	-0.146311	-0.381473		-0.0309841	-1.11196	-0.146311	-0.381473
	-1.19723	-1.25606	-1.32444	-0.109956		-1.08723	-1.25606	-1.32444	-0.109956
	-0.327992	-0.62506	0.812765	-0.0966364		-0.701344	-0.62506	0.812765	-0.0966364
	-0.338353	1.63897	-0.91005	-0.904332		0.667137	1.63897	-0.91005	-0.904332
	0.308389	0.0060218	-0.0578815	-0.465965		0.150331	0.0060218	-0.0578815	-0.465965
	0.291367	0.569552	-0.798315	0.869495		1.20565	0.569552	-0.798315	0.869495
	-0.119385	1.15375	0.469805	0.451745		0.157846	1.15375	0.469805	0.451745
	0.0898917	1.09798	0.131498	-0.0904827		-0.757104	1.09798	0.131498	-0.0904827
	0.317102	0.029823	0.478428	-0.385618		-0.567493	0.029823	0.478428	-0.385618
	-0.881138	-0.246625	-1.3788	-0.219344		-1.04813	-0.246625	-1.3788	-0.219344
	-1.41835	0.309988	1.22865	2.3405		-0.274161	0.309988	1.22865	2.3405
	-0.826389	-0.654038	0.695363	0.863635		-0.753641	-0.654038	0.695363	0.863635
	-0.852696	0.60847	0.871363	0.89437		-0.805265	0.60847	0.871363	0.89437
	-0.486888	-0.209613	-0.49686	0.475117		-0.405073	-0.209613	-0.49686	0.475117
	0.270323	1.12094	1.21407	1.58037		1.28169	1.12094	1.21407	1.58037
	-0.0207782	0.136439	-0.123266	-0.128003		0.25089	0.136439	-0.123266	-0.128003
	-0.354001	1.01075	0.14648	0.120116		-0.412812	1.01075	0.14648	0.120116
	-0.332822	-2.11668	0.289626	1.12043		0.137472	-2.11668	0.289626	1.12043
	0.770369	-0.588915	-0.949872	0.998628		-0.698687	-0.588915	-0.949872	0.998628
	-0.983614	1.09349	0.327699	0.203125		-0.867602	1.09349	0.327699	0.203125
	-0.209347	-0.299436	0.873668	1.05682		0.623091	-0.299436	0.873668	1.05682
	-0.65506	-0.301419	-0.961363	-0.933078		0.235918	-0.301419	-0.961363	-0.933078
	0.257044	-1.57043	-1.18178	-0.542837		0.695292	-1.57043	-1.18178	-0.542837
	-0.545634	-1.16548	-1.62706	-0.870221		-0.58152	-1.16548	-1.62706	-0.870221
	-0.882705	1.06721	0.26919	0.225049		-0.805635	1.06721	0.26919	0.225049
	-0.459561	0.414523	0.809975	0.265425		-0.475557	0.414523	0.809975	0.265425
	-0.791724	0.0357428	-0.248847	0.223022		-0.883388	0.0357428	-0.248847	0.223022
	-0.104796	0.833336	-0.0312616	-1.0671		-1.01098	0.833336	-0.0312616	-1.0671
	-0.673491	-0.431326	-1.34936	-0.922825		-0.334244	-0.431326	-1.34936	-0.922825
	-0.0197378	0.0990226	1.02916	0.688435		0.00626131	0.0990226	1.02916	0.688435
	-1.1491	-0.128751	-0.322724	-0.736669		-0.881085	-0.128751	-0.322724	-0.736669
	-1.2796	-0.812275	-0.587959	0.469653		-1.10579	-0.812275	-0.587959	0.469653
	-1.35801	1.58645	-0.202395	-0.118283		-0.344351	1.58645	-0.202395	-0.118283
	3.14177	-1.20185	-0.783238	-0.50856		-0.708924	-1.20185	-0.783238	-0.50856
	0.540083	0.567298	0.430954	-1.37499		1.38664	0.567298	0.430954	-1.37499
	0.451276	0.68716	-0.899117	-0.614558		-0.24726	0.68716	-0.899117	-0.614558
	-0.831533	1.88442	3.0623	1.52399		-0.68821	1.88442	3.0623	1.52399
	-0.984302	0.064611	0.10091	0.0599214		-0.892806	0.064611	0.10091	0.0599214
	-0.458715	2.40869	3.01447	2.58083		-0.260819	2.40869	3.01447	2.58083
	-0.646126	-1.00575	0.1738	-1.02586		-0.859061	-1.00575	0.1738	-1.02586
	-0.505211	-0.717409	0.360417	-1.38116		0.0609807	-0.717409	0.360417	-1.38116
	-0.521127	-2.31406	-1.06029	-1.89391		-0.556278	-2.31406	-1.06029	-1.89391
	0.0833736	1.32004	0.214295	-1.45071		-0.844156	1.32004	0.214295	-1.45071
	2.86807	-1.28535	-0.559366	-0.373372		-0.341754	-1.28535	-0.559366	-0.373372
	-0.326404	-0.430334	-0.218089	-0.458163		-0.518411	-0.430334	-0.218089	-0.458163
	-1.13975	1.12619	0.833271	0.763984		-0.474961	1.12619	0.833271	0.763984
	-0.472792	-0.657596	0.916581	2.2231		-0.884129	-0.657596	0.916581	2.2231
	0.485922	-0.0476565	0.0430257	0.144332		-0.906226	-0.0476565	0.0430257	0.144332
	-0.468495	-0.794367	-1.4761	0.742413		-2.61059	-0.794367	-1.4761	0.742413
	-1.34661	0.92496	1.15597	1.03875		-1.02997	0.92496	1.15597	1.03875
	0.409533	0.377345	-0.55923	1.25948		-0.123731	0.377345	-0.55923	1.25948
	-0.972519	-0.878025	-0.979156	-0.780985		-0.847245	-0.878025	-0.979156	-0.780985
	-1.04163	0.448632	0.45831	1.73736		-0.240844	0.448632	0.45831	1.73736
	1.25647	-0.0642531	0.0885384	1.1886		-1.40335	-0.0642531	0.0885384	1.1886
	-0.641505	-0.0576447	-0.0144693	-0.470142		-0.827217	-0.0576447	-0.0144693	-0.470142
	-0.514647	0.483247	0.281741	-0.435187		-0.337827	0.483247	0.281741	-0.435187
	-1.1391	1.77867	1.66819	2.36195		-0.996317	1.77867	1.66819	2.36195
	-0.905884	0.410445	-1.68436	-1.08277		-0.583953	0.410445	-1.68436	-1.08277
	-0.552413	-1.16973	-0.172152	1.52534		-0.667	-1.16973	-0.172152	1.52534
	-0.0270917	-0.987003	-1.81239	-0.906264		0.263753	-0.987003	-1.81239	-0.906264
	1.10353	-0.4098	1.90662	-0.921428		-0.823156	-0.4098	1.90662	-0.921428
	-1.19207	-1.22834	0.0297525	-0.383218		-1.81878	-1.22834	0.0297525	-0.383218
	-0.800471	-0.914498	-0.149446	-0.76166		-0.0750726	-0.914498	-0.149446	-0.76166
	-0.43666	-1.78342	-0.85397	-0.756706		0.775701	-1.78342	-0.85397	-0.756706
	-0.91357	-0.205319	0.0217676	0.911436		-0.920445	-0.205319	0.0217676	0.911436
	-0.562755	-0.512435	-0.0798469	-0.796079		-0.579996	-0.512435	-0.0798469	-0.796079
	-1.453	-1.40865	-1.60018	-2.16621		-0.964451	-1.40865	-1.60018	-2.16621
	-0.646177	2.2516	1.05503	-0.373089		-0.307861	2.2516	1.05503	-0.373089
	-0.382252	-1.7843	-1.07469	-1.2244		-0.245587	-1.7843	-1.07469	-1.2244
	1.56399	-0.378624	-0.00162501	-0.587033		3.34632	-0.378624	-0.00162501	-0.587033
	-0.0784541	1.90785	1.41126	2.20729		0.545884	1.90785	1.41126	2.20729
	0.64086	2.22954	0.859986	-0.226986		3.45405	2.22954	0.859986	-0.226986
	-0.191585	0.0502401	-1.86377	-0.215667		0.648445	0.0502401	-1.86377	-0.215667
	0.45462	0.608314	0.049603	-1.11178		1.19947	0.608314	0.049603	-1.11178
	0.473897	1.22763	0.561561	-1.66989		0.796593	1.22763	0.561561	-1.66989
	-3.00798	1.25269	1.44915	-0.070799		-4.20775	1.25269	1.44915	-0.070799
	2.51876	0.287192	0.339881	-0.315751		-0.38506	0.287192	0.339881	-0.315751
	-0.318166	-1.36098	-1.12622	-0.923058		-0.156328	-1.36098	-1.12622	-0.923058
	-0.0828573	0.94144	0.745416	0.35975		0.324049	0.94144	0.745416	0.35975
	1.74	-0.709326	0.424784	0.850713		-0.150443	-0.709326	0.424784	0.850713
	-0.0269013	1.27315	-1.12014	0.163091		0.420183	1.27315	-1.12014	0.163091
	0.0722169	-1.35987	-1.60967	-2.23195		-0.669395	-1.35987	-1.60967	-2.23195
	-0.27332	-1.60904	0.973801	-0.908528		-0.183354	-1.60904	0.973801	-0.908528
	1.20284	-0.047189	-0.172082	0.19916		0.752816	-0.047189	-0.172082	0.19916
	0.0831765	-0.36017	-1.73874	-1.06177		0.0031774	-0.36017	-1.73874	-1.06177
	1.09376	-0.66805	-0.910365	-0.604494		0.660981	-0.66805	-0.910365	-0.604494
	-0.725885	1.0244	0.204653	0.675635		-0.207587	1.0244	0.204653	0.675635
	1.44416	-0.78856	0.0792641	-0.632684		0.804367	-0.78856	0.0792641	-0.632684
	1.18042	2.14362	-0.0537805	-0.351807		0.716255	2.14362	-0.0537805	-0.351807
	-0.582529	0.758343	0.553852	2.0976		-0.580331	0.758343	0.553852	2.0976
	-1.21211	2.5797	0.130484	0.123583		-0.923234	2.5797	0.130484	0.123583
	-0.870037	-0.0968086	0.319381	1.62502		-1.12767	-0.0968086	0.319381	1.62502
	-1.06147	-1.26732	-3.6283	-3.01132		-0.304233	-1.26732	-3.6283	-3.01132
	-0.967264	1.14147	-0.387788	-0.926026		-0.978642	1.14147	-0.387788	-0.926026
	0.136769	0.119503	0.925782	0.713107		0.363791	0.119503	0.925782	0.713107
	0.68836	-0.851179	-1.02029	0.422027		0.025422	-0.851179	-1.02029	0.422027
	-1.47173	0.245166	-0.422216	0.821018		-0.67921	0.245166	-0.422216	0.821018
	0.823053	-1.20733	-0.477208	0.0259711		2.25339	-1.20733	-0.477208	0.0259711
	2.71153	-0.732162	-0.00816257	1.43037		3.66737	-0.732162	-0.00816257	1.43037
	0.121785	2.30432	1.32835	1.78742		-0.354396	2.30432	1.32835	1.78742
	0.487889	-1.01646	-0.439713	0.528542		0.469125	-1.01646	-0.439713	0.528542
	1.58501	-1.16942	-1.01656	-1.08994		1.7823	-1.16942	-1.01656	-1.08994
	0.0386306	-0.584302	-0.552205	0.972147		1.02729	-0.584302	-0.552205	0.972147
	0.780995	-0.705808	0.038751	-0.144405		1.183	-0.705808	0.038751	-0.144405
	0.265051	1.14651	1.2139	0.30611		2.89713	1.14651	1.2139	0.30611
	0.718032	0.259517	0.117318	1.13377		1.85104	0.259517	0.117318	1.13377
	2.44667	0.032572	1.81061	2.55358		0.215262	0.032572	1.81061	2.55358
	-0.572898	-1.89484	1.06358	2.47624		-0.488747	-1.89484	1.06358	2.47624
	-0.456364	-0.13651	0.136767	0.0508347		-1.26577	-0.13651	0.136767	0.0508347
	-0.210462	-0.419816	0.0384759	-1.16676		0.47183	-0.419816	0.0384759	-1.16676
	-0.0445655	-0.916484	0.0815869	1.4378		0.250455	-0.916484	0.0815869	1.4378
	3.97909	-0.270246	0.116836	0.962553		-0.962177	-0.270246	0.116836	0.962553
	-1.32304	-0.835024	-1.63889	-1.30424		-1.06578	-0.835024	-1.63889	-1.30424
	-0.937076	-1.65724	-1.48264	-0.7703		-0.506053	-1.65724	-1.48264	-0.7703
	0.714372	-0.996363	-1.75681	0.0819118		-0.553835	-0.996363	-1.75681	0.0819118
	0.106264	0.425296	-0.625118	1.52271		1.10319	0.425296	-0.625118	1.52271
	0.0548831	-0.0998086	-1.23975	0.279697		1.27956	-0.0998086	-1.23975	0.279697
	0.0677015	-0.45406	0.293853	0.848442		-0.82112	-0.45406	0.293853	0.848442
	-1.66213	1.59135	2.35194	0.0124245		-2.03377	1.59135	2.35194	0.0124245
	-0.503354	1.63045	0.612597	0.344905		0.0886969	1.63045	0.612597	0.344905
	-1.38751	0.128419	1.10357	0.463477		-0.88135	0.128419	1.10357	0.463477
	0.0103032	0.892966	-0.377565	-0.538802		-0.595585	0.892966	-0.377565	-0.538802
	-0.435138	0.327878	0.619412	1.11003		0.916182	0.327878	0.619412	1.11003
	-0.76311	-0.965064	-1.67991	-1.24074		-0.59581	-0.965064	-1.67991	-1.24074
	0.555205	0.308684	0.476135	-1.37594		-0.443731	0.308684	0.476135	-1.37594
	-0.485868	0.16414	-0.143829	-1.51569		-0.267305	0.16414	-0.143829	-1.51569
	-0.712262	-0.787057	-0.610605	-1.0212		-0.738247	-0.787057	-0.610605	-1.0212
	0.177952	0.0221642	-0.766679	-1.25964		-0.162691	0.0221642	-0.766679	-1.25964
	0.375467	0.0455369	-0.408495	-1.70543		0.97458	0.0455369	-0.408495	-1.70543
	-0.576301	0.668277	1.39808	2.09122		0.00867429	0.668277	1.39808	2.09122
	0.208029	-0.0681256	0.740927	0.457814		-0.134109	-0.0681256	0.740927	0.457814
	0.241485	1.46137	-0.13178	-0.125851		0.38122	1.46137	-0.13178	-0.125851
	-0.406059	-0.828763	1.382	-0.552505		-0.998726	-0.828763	1.382	-0.552505
	0.901393	1.17373	3.18738	2.62246		-0.04086	1.17373	3.18738	2.62246
	3.08073	-0.406768	0.536083	-1.88708		0.504238	-0.406768	0.536083	-1.88708
	1.7544	1.9862	0.274038	0.214227		1.52718	1.9862	0.274038	0.214227
	0.436303	-1.22788	0.112247	-0.463088		0.395873	-1.22788	0.112247	-0.463088
	-0.249801	-0.173075	0.922041	1.05658		0.631008	-0.173075	0.922041	1.05658
	-0.875272	0.139944	0.263876	1.31019		-0.293996	0.139944	0.263876	1.31019
	-0.421211	-1.17948	-0.998809	-0.200374		0.9208	-1.17948	-0.998809	-0.200374
	0.00943394	0.733461	-1.14656	-0.126001		-0.507047	0.733461	-1.14656	-0.126001
	-1.73837	2.52297	0.95643	-0.66282		-0.835858	2.52297	0.95643	-0.66282
	0.811364	2.14594	2.40476	1.09081		1.43131	2.14594	2.40476	1.09081
	-0.626437	1.55648	1.04524	1.2006		-0.705243	1.55648	1.04524	1.2006
	0.190535	-0.111301	0.438503	1.13844		0.752633	-0.111301	0.438503	1.13844
	1.38763	-0.664651	0.887037	-0.356354		0.518407	-0.664651	0.887037	-0.356354
	1.64214	-0.105121	0.0772345	0.404249		1.93822	-0.105121	0.0772345	0.404249
	0.517258	0.639092	-0.0101532	-0.267194		0.64813	0.639092	-0.0101532	-0.267194
	0.0801245	1.2562	0.398069	0.0450016		1.22457	1.2562	0.398069	0.0450016
	-0.522436	0.184997	-1.06103	-0.0855153		-1.47977	0.184997	-1.06103	-0.0855153
	-0.167395	-0.78059	0.615151	0.892265		-0.532607	-0.78059	0.615151	0.892265
	0.0734582	0.0357763	-0.439335	0.409194		-0.82862	0.0357763	-0.439335	0.409194
	0.783352	0.773515	-0.855315	0.834236		0.151995	0.773515	-0.855315	0.834236
	0.805134	-0.685887	-0.498536	-0.248245		-0.0142136	-0.685887	-0.498536	-0.248245
	-0.0439854	0.188025	-0.945087	-0.665895		0.287995	0.188025	-0.945087	-0.665895
	-0.498256	0.458072	2.22549	-1.28535		-0.183306	0.458072	2.22549	-1.28535
	0.284231	0.301252	0.00324967	-0.264095		0.162906	0.301252	0.00324967	-0.264095
	-0.410251	2.35243	0.376487	0.114048		-0.580958	2.35243	0.376487	0.114048
	0.574469	0.209862	-0.370456	-0.116673		-0.486467	0.209862	-0.370456	-0.116673
	2.83356	-1.481	-0.921633	0.538635		0.792118	-1.481	-0.921633	0.538635
	-0.646487	-0.283237	-0.194958	0.0770119		-0.476062	-0.283237	-0.194958	0.0770119
	-0.232252	-0.0912978	0.745521	-1.27707		-0.786669	-0.0912978	0.745521	-1.27707
	-0.121862	-0.0142014	-0.695882	-1.16959		-0.579092	-0.0142014	-0.695882	-1.16959
	-1.4437	-0.638088	-0.681933	-1.34197		-0.538513	-0.638088	-0.681933	-1.34197
	-2.10075	0.582302	1.08457	0.485259		-1.08957	0.582302	1.08457	0.485259
	-0.636065	0.0294165	0.404883	-0.188499		0.0180105	0.0294165	0.404883	-0.188499
	-1.25451	-0.278936	0.324055	-1.36482		-0.853511	-0.278936	0.324055	-1.36482
	-0.131204	-0.356307	-0.0138542	-0.50233		0.1363	-0.356307	-0.0138542	-0.50233
	-0.741191	-1.23317	-1.10481	-1.25426		-0.388461	-1.23317	-1.10481	-1.25426
	-0.932033	1.8353	1.013	-0.883131		0.132813	1.8353	1.013	-0.883131
	1.53997	0.69497	-0.168719	0.969047		0.77589	0.69497	-0.168719	0.969047
	-0.563878	-0.413324	-1.83061	0.186372		-1.30099	-0.413324	-1.83061	0.186372
	1.36617	-0.563749	-0.755076	-1.07975		-0.453514	-0.563749	-0.755076	-1.07975
	0.235356	-1.77098	-1.4631	-0.62877		0.588547	-1.77098	-1.4631	-0.62877
	-0.580019	0.124816	-0.0244519	0.810426		-0.555263	0.124816	-0.0244519	0.810426
	-1.48129	-1.19951	-0.788173	0.267693		-0.323777	-1.19951	-0.788173	0.267693
	-1.24062	0.959064	0.998461	0.681589		-1.49897	0.959064	0.998461	0.681589
	-0.936923	-0.575662	-1.15978	0.328698		0.300551	-0.575662	-1.15978	0.328698
	-0.292735	-1.38834	-0.962141	0.183901		-0.35682	-1.38834	-0.962141	0.183901
	0.0750359	-0.294455	-0.0168328	-0.00965839		-1.31015	-0.294455	-0.0168328	-0.00965839
	-0.277895	-0.0860782	0.0570369	-1.08843		0.319926	-0.0860782	0.0570369	-1.08843
	-1.16132	0.683476	-0.00111338	0.14984		0.584976	0.683476	-0.00111338	0.14984
	-0.181428	-0.719022	0.389884	0.219566		1.05847	-0.719022	0.389884	0.219566
	-0.453124	-1.11284	-0.513162	-0.170153		-0.574747	-1.11284	-0.513162	-0.170153
	-0.717815	-0.404671	-0.191476	0.824359		-1.09	-0.404671	-0.191476	0.824359
	0.520291	0.108712	-0.808891	-1.34603		-0.198084	0.108712	-0.808891	-1.34603
	-0.586927	0.423994	0.644481	1.37987		-0.894291	0.423994	0.644481	1.37987
	0.289203	0.1563	-0.147183	-1.01812		0.64145	0.1563	-0.147183	-1.01812
	0.237283	0.516668	0.0823215	1.27543		-0.305423	0.516668	0.0823215	1.27543
	1.47181	-0.615143	-0.852529	-0.794442		0.713684	-0.615143	-0.852529	-0.794442
	-0.742904	-0.274802	-1.33064	-1.32765		-2.45279	-0.274802	-1.33064	-1.32765
	-0.415992	-0.736411	-0.992865	-0.541607		0.245501	-0.736411	-0.992865	-0.541607
	0.0904344	-0.344128	-0.236397	-0.667898		0.709047	-0.344128	-0.236397	-0.667898
	-1.94832	-0.992517	-1.10508	0.037912		-1.11676	-0.992517	-1.10508	0.037912
	0.549155	1.82958	-0.871349	0.355934		0.780873	1.82958	-0.871349	0.355934
	0.887292	0.18559	-0.769228	0.837588		2.09187	0.18559	-0.769228	0.837588
	-1.41712	-0.876408	-0.569819	-1.4236		-0.457856	-0.876408	-0.569819	-1.4236
	-0.266716	-0.785582	-0.161198	0.206175		-1.30061	-0.785582	-0.161198	0.206175
	0.362613	-1.0463	-0.284794	-1.73807		0.107726	-1.0463	-0.284794	-1.73807
	0.552562	0.754411	0.950943	-0.689105		-0.384262	0.754411	0.950943	-0.689105
	1.19129	-0.336049	-0.165552	-0.71122		0.122413	-0.336049	-0.165552	-0.71122
	-0.308644	-0.21233	-0.165939	0.719404		0.154966	-0.21233	-0.165939	0.719404
	1.13442	-1.22045	0.389538	0.698798		-0.795871	-1.22045	0.389538	0.698798
	-0.422917	0.160195	-0.494455	-0.708136		-0.758155	0.160195	-0.494455	-0.708136
	0.0889392	-0.54941	1.40183	0.33571		0.863439	-0.54941	1.40183	0.33571
	0.600816	-0.976839	-1.20989	-0.602616		0.589324	-0.976839	-1.20989	-0.602616
	-0.816327	0.136489	0.304641	-0.00673649		-0.403369	0.136489	0.304641	-0.00673649
	0.437343	1.03176	0.219731	-0.0356321		0.41313	1.03176	0.219731	-0.0356321
	0.671414	-0.216471	-0.252258	0.529517		0.343663	-0.216471	-0.252258	0.529517
	-0.393423	-0.282132	2.69594	1.38472		-0.191314	-0.282132	2.69594	1.38472
	-0.12753	1.18809	1.64754	0.53751		-0.618226	1.18809	1.64754	0.53751
	0.258326	0.385744	0.157616	-0.873045		0.134698	0.385744	0.157616	-0.873045
	0.245626	1.37665	2.9326	1.76926		-0.115878	1.37665	2.9326	1.76926
	-1.16773	2.19716	0.452473	0.87168		-0.243063	2.19716	0.452473	0.87168
	0.530899	-0.301711	-0.653855	0.735284		0.603387	-0.301711	-0.653855	0.735284
	0.56052	1.04606	0.650644	-0.178024		0.398842	1.04606	0.650644	-0.178024
	0.364042	0.312603	1.14476	1.40916		-0.391285	0.312603	1.14476	1.40916
	-1.04456	0.589932	1.59287	2.02244		-0.295713	0.589932	1.59287	2.02244
	-0.645242	-0.802071	-0.108816	0.744868		0.225703	-0.802071	-0.108816	0.744868
	-0.208983	-0.561785	-1.21532	-0.842734		-0.952772	-0.561785	-1.21532	-0.842734
	-0.365627	-1.33738	-0.823763	-0.476877		-1.08314	-1.33738	-0.823763	-0.476877
	-1.1507	-3.05121	-0.482199	-1.13706		-0.928048	-3.05121	-0.482199	-1.13706
	-0.128789	-0.00515971	0.369674	0.792012		-0.968191	-0.00515971	0.369674	0.792012
	-0.795481	-0.610404	-0.951029	-0.577224		0.130236	-0.610404	-0.951029	-0.577224
	0.537751	-0.885672	1.34449	0.503381		-0.328111	-0.885672	1.34449	0.503381
	0.358726	-1.0355	-1.78166	-1.17588		0.621562	-1.0355	-1.78166	-1.17588
	-0.33354	0.775211	0.229246	0.227735		-0.0656243	0.775211	0.229246	0.227735
	-0.339228	-0.113877	-0.527789	-0.757902		0.534439	-0.113877	-0.527789	-0.757902
	-1.15361	-0.473203	-0.3554	-1.02888		0.217769	-0.473203	-0.3554	-1.02888
	-0.577619	1.31758	1.51567	1.15145		0.0915328	1.31758	1.51567	1.15145
	-1.1645	-0.699223	-0.583369	-0.293588		-0.82783	-0.699223	-0.583369	-0.293588
	-1.34928	0.260591	-0.428671	-0.683069		-0.93089	0.260591	-0.428671	-0.683069
	-1.57897	-0.156276	0.660206	0.129453		-0.890702	-0.156276	0.660206	0.129453
	-0.419636	0.270424	-0.374409	-0.171495		-0.936748	0.270424	-0.374409	-0.171495
	0.350532	0.0636039	0.216257	-1.02202		-0.441605	0.0636039	0.216257	-1.02202
	0.487257	-0.649826	0.508187	0.488979		-0.554748	-0.649826	0.508187	0.488979
	0.634128	-1.75596	-0.280249	-0.483549		0.91621	-1.75596	-0.280249	-0.483549
	0.339309	-0.468478	0.402523	0.225349		-0.417587	-0.468478	0.402523	0.225349
	-0.107897	-0.57988	-1.1728	0.666676		0.210816	-0.57988	-1.1728	0.666676
	2.13449	1.52934	0.0474549	0.50337		0.142733	1.52934	0.0474549	0.50337
	-0.783597	0.146897	0.462799	0.397193		-0.736141	0.146897	0.462799	0.397193
	2.38666	-0.0990658	-0.314617	1.15265		1.66617	-0.0990658	-0.314617	1.15265
	0.544679	-1.47628	-1.01981	-0.305209		2.00088	-1.47628	-1.01981	-0.305209
	0.212768	-1.10059	-1.70403	-0.696505		1.43929	-1.10059	-1.70403	-0.696505
	4.74042	-0.5735	-0.565953	0.801717		0.0709255	-0.5735	-0.565953	0.801717
	0.133831	-0.508807	-0.696645	-0.493422		0.11205	-0.508807	-0.696645	-0.493422
	1.56491	1.0819	-0.744206	-0.980604		1.66184	1.0819	-0.744206	-0.980604
	-0.413109	-0.603036	-0.360482	1.25879		0.844512	-0.603036	-0.360482	1.25879
	-0.142475	0.538603	-1.01774	0.648671		1.54451	0.538603	-1.01774	0.648671
	0.857753	1.38844	0.821842	-2.10415		1.30495	1.38844	0.821842	-2.10415
	-0.759027	0.928363	0.871241	-0.202847		-0.936231	0.928363	0.871241	-0.202847
	-0.276575	-0.914584	-0.0411519	-1.23157		-1.20226	-0.914584	-0.0411519	-1.23157
	0.125233	-1.41342	0.129399	-0.98881		1.54959	-1.41342	0.129399	-0.98881
	0.492574	-1.39576	0.894606	2.41157		0.998303	-1.39576	0.894606	2.41157
	1.11987	1.91059	-0.424414	2.64244		1.69928	1.91059	-0.424414	2.64244
	0.995329	-0.127669	1.56826	0.683847		-0.733515	-0.127669	1.56826	0.683847
	-0.0946362	0.114844	0.615311	0.122642		0.318215	0.114844	0.615311	0.122642
	2.4792	1.07121	0.212629	-0.6323		0.679587	1.07121	0.212629	-0.6323
	-0.39363	0.693445	0.795595	0.624295		1.60888	0.693445	0.795595	0.624295
	0.784295	-0.638437	-0.910382	-1.96983		2.20861	-0.638437	-0.910382	-1.96983
	0.938911	-0.271572	0.296056	0.328036		1.70551	-0.271572	0.296056	0.328036
	1.98761	1.26234	-1.31185	-1.31826		1.26811	1.26234	-1.31185	-1.31826
	0.850774	-1.23629	-0.551708	-0.38798		0.203458	-1.23629	-0.551708	-0.38798
	0.951576	-0.0746796	-0.03468	0.231404		0.294567	-0.0746796	-0.03468	0.231404
	0.558071	-1.19423	-1.6367	0.362613		3.35103	-1.19423	-1.6367	0.362613
	-0.384346	-0.382374	0.134794	-1.85307		0.0112139	-0.382374	0.134794	-1.85307
	-0.376344	-1.33702	0.172355	0.681463		-0.0194152	-1.33702	0.172355	0.681463
	-0.880602	1.02749	2.00872	0.51853		0.19159	1.02749	2.00872	0.51853
	-0.200693	-0.996005	-0.903813	2.01762		1.55793	-0.996005	-0.903813	2.01762
	0.0149719	0.0640331	0.500939	0.186138		-1.01957	0.0640331	0.500939	0.186138
	-0.408305	-0.65054	1.78293	-0.687524		-0.763247	-0.65054	1.78293	-0.687524
	-0.216139	1.91674	2.00199	0.437421		1.06565	1.91674	2.00199	0.437421
	-0.185641	-0.815933	0.765024	0.770066		0.0639901	-0.815933	0.765024	0.770066
	0.703649	0.492613	-0.244821	-0.0899852		-0.389318	0.492613	-0.244821	-0.0899852
	0.216683	1.10913	1.41296	1.62393		-0.757301	1.10913	1.41296	1.62393
	0.0866921	-0.216711	0.847905	0.60166		-0.0516161	-0.216711	0.847905	0.60166
	-0.591612	0.922191	1.0236	0.761866		-0.23317	0.922191	1.0236	0.761866
	1.26421	-0.197168	0.768353	0.593652		2.42734	-0.197168	0.768353	0.593652
	-0.499268	1.3737	3.68092	1.55914		-0.488305	1.3737	3.68092	1.55914
	0.336572	1.7442	-0.424736	0.483481		-0.355451	1.7442	-0.424736	0.483481
	0.532337	0.673652	0.360454	1.1531		-0.850337	0.673652	0.360454	1.1531
	-0.265484	-1.80966	-1.07011	0.418455		-0.0207796	-1.80966	-1.07011	0.418455
	0.0519063	1.26306	0.962107	0.753245		-1.14141	1.26306	0.962107	0.753245
	0.499874	-1.28543	-0.0529593	-0.446931		0.283483	-1.28543	-0.0529593	-0.446931
	-1.09199	0.665998	0.149425	-0.499368		-1.3475	0.665998	0.149425	-0.499368
	-0.310834	0.149287	0.740319	-0.0667319		-0.758394	0.149287	0.740319	-0.0667319
	-0.862165	-0.916732	-1.17311	-0.123858		-0.354793	-0.916732	-1.17311	-0.123858
	-0.593367	-0.899036	-0.340494	-0.230722		-0.955948	-0.899036	-0.340494	-0.230722
	-0.50523	0.47126	-0.0431854	0.336522		0.361774	0.47126	-0.0431854	0.336522
	-0.609203	0.261927	-0.734836	0.410584		-0.793	0.261927	-0.734836	0.410584
	-0.377512	0.244306	-0.693339	-0.235963		-0.94158	0.244306	-0.693339	-0.235963
	-0.294991	-0.491201	-0.781665	-0.280272		-0.939972	-0.491201	-0.781665	-0.280272
	-0.0354433	-0.287113	0.193501	-0.403603		-0.460425	-0.287113	0.193501	-0.403603
	-0.613097	0.985932	-0.597423	-0.282298		-0.526939	0.985932	-0.597423	-0.282298
	-0.852218	-0.653988	-0.484461	-0.202608		-0.880731	-0.653988	-0.484461	-0.202608
	0.00290828	-2.36301	-0.621513	-0.730334		1.73474	-2.36301	-0.621513	-0.730334
	-0.27573	0.471032	-0.860135	-1.32192		-0.760745	0.471032	-0.860135	-1.32192
	0.163303	0.462363	-0.467721	2.47827		-0.878638	0.462363	-0.467721	2.47827
	0.461087	0.524379	-0.80216	-1.97835		0.389892	0.524379	-0.80216	-1.97835
	0.586578	0.343452	0.312255	0.146822		1.09436	0.343452	0.312255	0.146822
	1.19287	0.952439	-0.422222	-0.480462		-0.237886	0.952439	-0.422222	-0.480462
	0.339841	-2.10367	-0.847249	-0.0785518		0.351829	-2.10367	-0.847249	-0.0785518
	2.26551	3.93285	0.616539	0.620776		0.440953	3.93285	0.616539	0.620776
	1.27082	0.462916	0.999452	-0.130358		0.550437	0.462916	0.999452	-0.130358
	1.99673	-0.757194	-1.48752	0.685923		0.832876	-0.757194	-1.48752	0.685923
	0.101474	0.592391	-0.290071	-1.37818		-0.37613	0.592391	-0.290071	-1.37818
	0.824693	-1.06822	-1.00025	0.295071		0.987403	-1.06822	-1.00025	0.295071
	1.14107	1.60065	0.672993	1.01515		1.14955	1.60065	0.672993	1.01515
	0.291219	-0.64902	-0.236363	0.0520436		0.832667	-0.64902	-0.236363	0.0520436
	2.02809	1.15219	0.34257	-0.670625		1.35788	1.15219	0.34257	-0.670625
	-0.267871	0.858446	1.87417	-0.353361		0.3142	0.858446	1.87417	-0.353361
	-0.367353	1.60283	0.635625	1.2887		-0.88317	1.60283	0.635625	1.2887
	-0.303687	0.591145	1.18575	0.0382262		-0.541116	0.591145	1.18575	0.0382262
	-0.0747175	-1.06567	-0.867528	-0.194067		-0.460493	-1.06567	-0.867528	-0.194067
	1.36599	0.0638691	-0.077106	-1.21074		0.324784	0.0638691	-0.077106	-1.21074
	-0.428633	-0.400461	1.64226	-0.49983		-0.377494	-0.400461	1.64226	-0.49983
	-0.67267	-1.09982	-0.60852	-1.26453		-0.941687	-1.09982	-0.60852	-1.26453
	0.129621	0.354906	-0.150882	1.18873		-0.621783	0.354906	-0.150882	1.18873
	-0.987373	-0.287519	0.622471	0.643745		-0.8871	-0.287519	0.622471	0.643745
	-0.342893	0.876323	1.31456	2.27259		-1.09643	0.876323	1.31456	2.27259
	1.01368	0.196442	0.512138	-0.81688		1.41414	0.196442	0.512138	-0.81688
	-0.172428	1.35185	1.16719	1.07884		-0.983238	1.35185	1.16719	1.07884
	-0.364473	-0.63315	0.626389	0.4854		0.115326	-0.63315	0.626389	0.4854
	2.31626	0.603633	-0.983198	-0.265695		2.02401	0.603633	-0.983198	-0.265695
	-0.950551	-0.290539	-0.809234	0.0287535		-0.464542	-0.290539	-0.809234	0.0287535
	-0.943672	-1.14966	-1.50647	-0.97167		-0.746057	-1.14966	-1.50647	-0.97167
	-0.40442	-1.13239	-1.09298	0.127081		-0.44714	-1.13239	-1.09298	0.127081
	2.0818	0.845433	-0.483493	0.128898		-0.379157	0.845433	-0.483493	0.128898
	-0.68601	0.263172	-1.52359	-1.61465		-0.0530126	0.263172	-1.52359	-1.61465
	-0.331592	-1.37781	-0.620807	-0.327129		-0.617457	-1.37781	-0.620807	-0.327129
	0.496241	0.550151	-0.0304728	-0.258004		0.834188	0.550151	-0.0304728	-0.258004
	-0.738837	0.982865	0.277399	0.0815085		-0.977672	0.982865	0.277399	0.0815085
	-0.744589	0.982377	3.20537	1.30174		-0.867409	0.982377	3.20537	1.30174
	-1.1188	0.18567	-1.05889	0.262836		-0.885756	0.18567	-1.05889	0.262836
	0.441335	0.562681	-0.180867	-0.306023		-0.340103	0.562681	-0.180867	-0.306023
	0.375773	-1.30306	0.0193549	1.38781		0.944813	-1.30306	0.0193549	1.38781
	-0.888687	-0.113468	-1.14338	-1.58165		-1.0396	-0.113468	-1.14338	-1.58165
	0.186346	0.931764	-0.17215	-0.469439		-0.21026	0.931764	-0.17215	-0.469439
	0.261945	-0.800714	1.74176	-1.42719		1.75088	-0.800714	1.74176	-1.42719
	-0.895725	0.226996	-0.55698	-1.35496		-0.571321	0.226996	-0.55698	-1.35496
	0.474081	0.651331	1.62101	-1.08737		0.734346	0.651331	1.62101	-1.08737
	0.271902	-0.500443	-0.515445	-1.35073		-0.132322	-0.500443	-0.515445	-1.35073
	0.121038	-0.407329	0.094338	-0.254692		-0.44918	-0.407329	0.094338	-0.254692
	-0.126068	1.51567	-0.245864	-0.0234619		-0.842056	1.51567	-0.245864	-0.0234619
	-0.782921	-0.841926	-1.67271	-0.628324		-0.475818	-0.841926	-1.67271	-0.628324
	4.16329	0.532087	0.851372	-0.638027		-0.267666	0.532087	0.851372	-0.638027
	-0.573299	1.3948	1.4108	1.18656		-1.0492	1.3948	1.4108	1.18656
	-1.05262	0.56924	0.904244	0.721037		-0.655156	0.56924	0.904244	0.721037
	0.348106	0.330839	2.07656	-0.387717		-0.192495	0.330839	2.07656	-0.387717
	-0.42728	0.405657	1.14241	0.298011		0.457214	0.405657	1.14241	0.298011
	-0.911889	0.506813	1.21743	-1.02945		0.0720715	0.506813	1.21743	-1.02945
	-0.5312	-0.952933	-0.382032	0.258476		-0.972261	-0.952933	-0.382032	0.258476
	-1.12198	0.140674	-0.698358	-0.207816		-1.25922	0.140674	-0.698358	-0.207816
	-0.92025	0.127714	-0.991117	-0.164596		-0.301456	0.127714	-0.991117	-0.164596
	-0.720717	-0.261792	1.85731	-0.596831		-0.73691	-0.261792	1.85731	-0.596831
	-0.975874	-0.663699	-1.25763	-1.76094		-1.17543	-0.663699	-1.25763	-1.76094
	-1.2811	-1.45758	-0.129557	-1.59168		-0.419614	-1.45758	-0.129557	-1.59168
	-1.23644	-0.566224	-0.808073	0.108724		-0.890269	-0.566224	-0.808073	0.108724
	-0.452665	-0.868209	-0.0264116	-1.33666		-0.032529	-0.868209	-0.0264116	-1.33666
	-0.762625	0.00880293	-0.621193	0.447814		0.368226	0.00880293	-0.621193	0.447814
	0.566939	-0.535573	-0.840605	-0.0826541		0.7882	-0.535573	-0.840605	-0.0826541
	-0.0947212	-0.644034	-0.518686	0.405317		0.720945	-0.644034	-0.518686	0.405317
	-0.28955	1.04321	-0.295812	-0.022705		-0.326391	1.04321	-0.295812	-0.022705
	0.739525	-1.30301	0.00478615	-0.0125888		-0.465551	-1.30301	0.00478615	-0.0125888
	-0.990469	0.653557	0.903537	0.57028		-0.605531	0.653557	0.903537	0.57028
	0.693946	-1.39746	-1.73814	0.274878		-0.200269	-1.39746	-1.73814	0.274878
	-2.27741	0.986477	1.22559	1.32091		-4.2896	0.986477	1.22559	1.32091
	0.227753	3.06888	0.799606	0.797468		0.00803006	3.06888	0.799606	0.797468
	-1.21767	1.01617	0.311791	-0.34158		-0.981592	1.01617	0.311791	-0.34158
	-0.495769	1.49093	2.14084	0.659189		0.832642	1.49093	2.14084	0.659189
	0.390165	-0.784002	-0.24235	-0.670602		1.26098	-0.784002	-0.24235	-0.670602
	-0.782518	0.243044	0.870256	1.07024		-0.177286	0.243044	0.870256	1.07024
	-0.788152	0.184974	1.2977	1.93762		-1.14181	0.184974	1.2977	1.93762
	0.300902	-0.773048	-0.896012	-0.992651		0.458518	-0.773048	-0.896012	-0.992651
	-0.997075	-0.0915229	0.31267	-0.942406		0.412154	-0.0915229	0.31267	-0.942406
	0.131778	-0.742097	-1.61104	-0.454337		0.139251	-0.742097	-1.61104	-0.454337
	0.803498	-0.598553	-0.635903	-0.547739		-0.6835	-0.598553	-0.635903	-0.547739
	-0.683377	1.52091	-0.0943792	-0.788684		-1.2295	1.52091	-0.0943792	-0.788684
	-0.532885	-1.85022	-0.225754	0.544609		-0.560535	-1.85022	-0.225754	0.544609
	-0.351119	-1.52868	-2.18709	-2.24199		-0.129028	-1.52868	-2.18709	-2.24199
	-0.893492	-1.4662	-1.16093	-0.907096		-0.151735	-1.4662	-1.16093	-0.907096
	-0.728344	-0.227273	-0.594271	0.799778		0.247654	-0.227273	-0.594271	0.799778
	-0.791209	0.799275	-1.36678	-0.319174		-0.320739	0.799275	-1.36678	-0.319174
	-0.930291	0.226285	0.716531	0.586244		-1.09999	0.226285	0.716531	0.586244
	0.439726	-0.81813	-1.29549	-0.589354		-1.05885	-0.81813	-1.29549	-0.589354
	-0.583206	0.215754	0.0259803	-0.864794		-0.972967	0.215754	0.0259803	-0.864794
	-0.508057	-0.118573	-0.0055433	0.920264		-0.0969143	-0.118573	-0.0055433	0.920264
	-1.31159	-0.481078	-1.37053	-1.3018		0.062194	-0.481078	-1.37053	-1.3018
	0.659598	-0.145627	-0.99816	0.125274		0.480524	-0.145627	-0.99816	0.125274
	-0.586187	-1.037	-0.679901	0.0628932		0.4352	-1.037	-0.679901	0.0628932
	-0.759874	-0.341189	0.0785222	0.422569		0.415264	-0.341189	0.0785222	0.422569
	-0.983899	-0.740774	0.016715	0.492529		-0.902293	-0.740774	0.016715	0.492529
	-1.46743	-0.936386	0.456317	-1.06145		-0.886972	-0.936386	0.456317	-1.06145
	-0.955209	0.732502	0.0526862	-0.131763		0.288486	0.732502	0.0526862	-0.131763
	0.0361674	0.296728	-0.144858	-1.00439		3.08234	0.296728	-0.144858	-1.00439
	-1.03857	-0.81328	-0.0386144	0.458578		-0.931317	-0.81328	-0.0386144	0.458578
	-1.2941	-1.50138	0.269701	-0.423308		0.228997	-1.50138	0.269701	-0.423308
	-0.349678	0.174416	-0.0359375	4.51668		-0.933097	0.174416	-0.0359375	4.51668
	0.375468	-0.256105	0.630574	0.420761		0.514819	-0.256105	0.630574	0.420761
