# Supplementary material for: Subsecond dopamine fluctuations do not specify the vigor of ongoing actions
Source: Nat Neurosci. 2025 Nov 10;28(12):2432–8. doi: 10.1038/s41593-025-02102-1 (PMC12672363; doi:10.1038/s41593-025-02102-1)
Supplement: Supplementary file 7 — Source data for graphs shown in Extended Data Fig. 3. [file 41593_2025_2102_MOESM7_ESM.xlsx]

## Sheet: EDFig 3e
	DMS
	instantaneous rDA1m fluorescence, session-averaged (df/f)
	1 s prior to press onset	at press onset
	2.95143	3.23621
	2.63923	3.38572
	2.51408	3.18896
	2.53001	2.77178
Mean	2.65869	3.14567
SEM	0.101467	0.131493
n	4	4

## Sheet: EDFig 3fghi
		ED Fig 3f	ED Fig 3g	ED Fig 3h	ED Fig 3i			ED Fig 3f	ED Fig 3g	ED Fig 3h	ED Fig 3i
	Number of presses:	904					Number of presses:	904
	Peak press velocity	rDA1m 1s before press onset	rDA1m 0.5s before press onset	rDA1m signal at press onset	rDA1m signal at peak velocity		Press amplitude	rDA1m 1s before press onset	rDA1m 0.5s before press onset	rDA1m signal at press onset	rDA1m signal at peak velocity
	-1.17746	1.1787	0.480344	-1.15517	-1.19438		-0.709565	1.1787	0.480344	-1.15517	-1.19438
	0.583606	-0.104973	-1.3115	-1.44571	-0.723502		1.59416	-0.104973	-1.3115	-1.44571	-0.723502
	0.318362	0.017308	1.31744	1.84243	0.901351		1.00883	0.017308	1.31744	1.84243	0.901351
	2.47465	0.787402	1.17001	-0.361243	-0.0174177		1.60283	0.787402	1.17001	-0.361243	-0.0174177
	-0.35539	0.560447	-0.452602	0.18439	-0.334361		-0.0845972	0.560447	-0.452602	0.18439	-0.334361
	0.609059	-0.597952	-0.0427126	-0.922042	0.99017		1.71128	-0.597952	-0.0427126	-0.922042	0.99017
	-0.43356	-1.2631	-0.0912938	-1.54333	-2.29012		-0.447866	-1.2631	-0.0912938	-1.54333	-2.29012
	-1.00954	-0.0345396	-0.684099	-0.420905	-0.432079		-0.841314	-0.0345396	-0.684099	-0.420905	-0.432079
	0.362944	-0.570123	-0.971754	0.947284	0.0977016		-0.549758	-0.570123	-0.971754	0.947284	0.0977016
	0.402084	0.218261	1.02885	0.00329775	0.53822		0.510314	0.218261	1.02885	0.00329775	0.53822
	0.941525	0.0993024	1.5791	2.59591	1.79595		1.11945	0.0993024	1.5791	2.59591	1.79595
	0.0441894	-0.281036	0.673332	-0.211582	0.325813		-0.892361	-0.281036	0.673332	-0.211582	0.325813
	-0.22388	0.178593	-2.32008	0.390678	-0.344067		0.787989	0.178593	-2.32008	0.390678	-0.344067
	-1.33871	1.20004	1.74863	1.258	2.05415		0.886815	1.20004	1.74863	1.258	2.05415
	-0.530032	-1.36601	-1.04471	-0.272852	0.25415		1.58204	-1.36601	-1.04471	-0.272852	0.25415
	-0.151226	2.12244	1.53155	-0.264046	-1.13288		-0.42515	2.12244	1.53155	-0.264046	-1.13288
	-3.20052	0.342919	-0.665805	-0.317909	-1.20168		-3.14964	0.342919	-0.665805	-0.317909	-1.20168
	-0.47538	-0.687186	-0.0866154	-1.46529	-0.291501		1.61195	-0.687186	-0.0866154	-1.46529	-0.291501
	0.453035	-0.0371719	-0.776958	0.224262	0.456379		0.656619	-0.0371719	-0.776958	0.224262	0.456379
	-0.843009	-1.24641	0.171969	-1.10469	-1.83975		-0.685769	-1.24641	0.171969	-1.10469	-1.83975
	0.352674	-0.0528995	0.146046	0.0455744	0.367021		-0.110219	-0.0528995	0.146046	0.0455744	0.367021
	1.12112	3.02218	0.0463618	0.455334	0.953983		1.27723	3.02218	0.0463618	0.455334	0.953983
	-2.37601	-1.07808	-1.77433	-0.28742	-1.38046		-2.84726	-1.07808	-1.77433	-0.28742	-1.38046
	-0.855246	-0.883285	-0.541751	-0.27088	0.333756		-0.277254	-0.883285	-0.541751	-0.27088	0.333756
	0.0866077	0.400194	-0.251169	1.24365	2.44563		-0.311786	0.400194	-0.251169	1.24365	2.44563
	-0.231789	-0.683758	-0.359771	-1.08905	0.0596124		-0.316189	-0.683758	-0.359771	-1.08905	0.0596124
	0.88467	-1.0078	0.448026	-0.136858	0.627658		0.966338	-1.0078	0.448026	-0.136858	0.627658
	0.252278	-1.40395	-0.0397356	0.400875	-0.119884		0.111312	-1.40395	-0.0397356	0.400875	-0.119884
	-0.43848	-1.53427	0.229755	-0.198505	0.11037		1.01535	-1.53427	0.229755	-0.198505	0.11037
	0.892217	0.764523	-0.0497087	0.733683	-0.128428		0.231046	0.764523	-0.0497087	0.733683	-0.128428
	-0.302296	-0.170617	-1.12029	-0.424717	-0.205136		-0.346978	-0.170617	-1.12029	-0.424717	-0.205136
	1.53233	-1.84421	-0.904759	-0.580782	-0.420728		1.76389	-1.84421	-0.904759	-0.580782	-0.420728
	0.81934	-0.649074	0.372308	-0.856822	-1.34592		-0.252375	-0.649074	0.372308	-0.856822	-1.34592
	0.667495	-1.5583	0.0529087	0.672459	1.07444		1.33859	-1.5583	0.0529087	0.672459	1.07444
	1.045	0.0506238	1.48005	0.838375	0.989425		0.102471	0.0506238	1.48005	0.838375	0.989425
	2.85115	-0.9758	0.785683	-0.284031	0.221871		0.750609	-0.9758	0.785683	-0.284031	0.221871
	0.150444	1.27766	0.0196391	-0.783046	-0.534559		-0.914138	1.27766	0.0196391	-0.783046	-0.534559
	1.20332	-0.32888	-0.8823	1.01112	0.2868		1.8944	-0.32888	-0.8823	1.01112	0.2868
	0.519497	-1.47025	1.6629	0.997123	1.34043		-0.595312	-1.47025	1.6629	0.997123	1.34043
	2.41088	1.89475	0.373301	0.970241	0.571675		2.39794	1.89475	0.373301	0.970241	0.571675
	1.14979	-0.365816	-0.875898	-1.11564	-0.323482		1.15218	-0.365816	-0.875898	-1.11564	-0.323482
	0.0736657	-0.0941046	-0.352939	-0.75886	-0.0272097		0.617631	-0.0941046	-0.352939	-0.75886	-0.0272097
	-0.486637	0.987493	0.769519	0.693574	0.583358		-0.548992	0.987493	0.769519	0.693574	0.583358
	-0.836495	1.09374	-1.75341	-1.78051	-1.5905		0.343588	1.09374	-1.75341	-1.78051	-1.5905
	-0.444963	-1.81338	0.387781	0.360356	0.291412		1.42568	-1.81338	0.387781	0.360356	0.291412
	0.0706763	-1.11578	-0.2611	0.338735	0.696818		1.03962	-1.11578	-0.2611	0.338735	0.696818
	0.418172	-0.505327	-1.02236	0.442756	1.68606		1.07637	-0.505327	-1.02236	0.442756	1.68606
	0.196168	-0.566073	-0.102446	-0.3382	0.510351		0.153952	-0.566073	-0.102446	-0.3382	0.510351
	-0.0893597	1.05853	1.03523	-0.145816	0.163346		0.00379852	1.05853	1.03523	-0.145816	0.163346
	1.36038	1.16712	0.0957332	1.06237	1.10062		-0.527652	1.16712	0.0957332	1.06237	1.10062
	-2.17488	0.946382	0.15112	-0.154657	0.759491		-2.00091	0.946382	0.15112	-0.154657	0.759491
	0.186955	-0.957488	-0.621527	1.2454	1.29295		-0.0784156	-0.957488	-0.621527	1.2454	1.29295
	-0.0502737	-0.0429956	-0.314753	0.132544	-1.27249		-0.512646	-0.0429956	-0.314753	0.132544	-1.27249
	0.863166	0.112533	0.330891	1.62718	0.565393		0.379659	0.112533	0.330891	1.62718	0.565393
	1.16046	-1.50408	0.233001	0.35713	0.0778577		-0.609016	-1.50408	0.233001	0.35713	0.0778577
	-1.00358	0.8826	1.80889	1.35578	1.28745		-0.615786	0.8826	1.80889	1.35578	1.28745
	-0.396759	-2.79904	0.537014	0.416412	1.15078		-0.275875	-2.79904	0.537014	0.416412	1.15078
	1.45659	2.15957	-0.201621	-0.965732	-1.16874		0.278263	2.15957	-0.201621	-0.965732	-1.16874
	1.86721	0.799988	-0.303191	-1.38167	-2.32578		0.856251	0.799988	-0.303191	-1.38167	-2.32578
	-0.358983	-0.984358	-2.20475	-0.66966	-1.41715		0.311936	-0.984358	-2.20475	-0.66966	-1.41715
	-2.06222	-0.862934	1.69737	-0.0465455	-0.426891		-2.74156	-0.862934	1.69737	-0.0465455	-0.426891
	0.610596	0.941638	-0.117988	0.76854	-0.750831		0.335948	0.941638	-0.117988	0.76854	-0.750831
	-1.21367	0.494395	0.190561	-0.571742	-2.9628		-0.920979	0.494395	0.190561	-0.571742	-2.9628
	0.824013	0.819725	-0.324982	-0.671303	0.662664		-0.12337	0.819725	-0.324982	-0.671303	0.662664
	0.886415	-0.118578	-0.88387	0.364102	0.575723		0.338972	-0.118578	-0.88387	0.364102	0.575723
	0.816682	-0.157718	-1.22711	-0.332215	-0.582301		0.369606	-0.157718	-1.22711	-0.332215	-0.582301
	-0.85702	-0.235242	0.893732	-0.300027	-0.967956		-0.924613	-0.235242	0.893732	-0.300027	-0.967956
	1.06831	1.28172	-1.10038	-1.14725	-1.35592		-0.0976441	1.28172	-1.10038	-1.14725	-1.35592
	0.244048	-1.2118	-0.115271	-1.10445	-1.16988		-0.687987	-1.2118	-0.115271	-1.10445	-1.16988
	0.153935	0.647193	0.565152	-0.349827	0.758285		1.54707	0.647193	0.565152	-0.349827	0.758285
	-0.302019	-1.02457	0.822046	0.458149	0.345257		-0.632681	-1.02457	0.822046	0.458149	0.345257
	0.958666	-1.26507	-0.640249	0.377035	-0.0737096		0.1687	-1.26507	-0.640249	0.377035	-0.0737096
	1.49047	-0.285864	-1.55073	-1.20396	0.852546		0.562783	-0.285864	-1.55073	-1.20396	0.852546
	0.134803	-0.96593	-0.121292	-0.712721	-0.833862		0.353605	-0.96593	-0.121292	-0.712721	-0.833862
	-1.06303	-0.426859	-0.528402	0.159145	-0.141727		-0.954069	-0.426859	-0.528402	0.159145	-0.141727
	-0.421989	0.764811	-1.51856	-0.0870795	1.50667		0.668759	0.764811	-1.51856	-0.0870795	1.50667
	-0.465475	-0.832491	-0.819068	0.841122	0.107153		-0.832807	-0.832491	-0.819068	0.841122	0.107153
	0.0671546	0.586294	1.5649	0.613013	-1.03717		-0.182217	0.586294	1.5649	0.613013	-1.03717
	0.0735066	1.40843	-0.299619	-0.258812	-0.260708		1.35782	1.40843	-0.299619	-0.258812	-0.260708
	-0.338579	0.0765967	-0.506389	0.544462	0.597358		-0.472973	0.0765967	-0.506389	0.544462	0.597358
	0.131217	-0.364449	-0.886982	-0.352473	-0.651376		0.173824	-0.364449	-0.886982	-0.352473	-0.651376
	-0.877204	-0.244472	0.280815	-1.75312	-0.819801		-0.0667888	-0.244472	0.280815	-1.75312	-0.819801
	0.108468	0.0898829	-0.323816	-1.42607	-0.864504		0.0878248	0.0898829	-0.323816	-1.42607	-0.864504
	0.364905	0.504178	-0.245327	4.36527	2.8804		-1.00642	0.504178	-0.245327	4.36527	2.8804
	-0.108093	0.470744	-1.54772	-2.00357	1.0779		-0.248344	0.470744	-1.54772	-2.00357	1.0779
	-1.96283	-0.87151	0.43896	-0.0360757	-1.12017		-2.06695	-0.87151	0.43896	-0.0360757	-1.12017
	-0.191238	0.208838	0.823721	-9.80915e-05	0.876792		-0.137805	0.208838	0.823721	-9.80915e-05	0.876792
	-0.538877	1.97552	-0.252339	-0.00293432	0.589248		-0.204914	1.97552	-0.252339	-0.00293432	0.589248
	0.104665	1.88114	0.103299	-0.51238	-1.04854		-0.924221	1.88114	0.103299	-0.51238	-1.04854
	-0.337003	1.04778	0.143761	0.541326	0.265461		-0.151915	1.04778	0.143761	0.541326	0.265461
	0.891212	-0.247015	0.566367	1.38159	0.193087		1.89397	-0.247015	0.566367	1.38159	0.193087
	0.0539227	1.20647	1.92806	0.132944	-0.0512491		-0.158931	1.20647	1.92806	0.132944	-0.0512491
	0.67902	-0.555523	1.08288	0.0146851	0.908158		0.764654	-0.555523	1.08288	0.0146851	0.908158
	0.211957	0.503722	-0.779541	-0.421069	0.248565		0.130842	0.503722	-0.779541	-0.421069	0.248565
	-0.0251471	-0.64751	-0.555232	-1.02333	-1.03076		-0.214911	-0.64751	-0.555232	-1.02333	-1.03076
	0.710432	0.136301	-1.42163	0.115125	-0.202023		0.0303595	0.136301	-1.42163	0.115125	-0.202023
	-1.46625	0.538883	0.336314	-0.336883	-0.271884		-0.0997156	0.538883	0.336314	-0.336883	-0.271884
	-1.15733	1.40951	1.06796	-0.799715	-0.292667		-0.126323	1.40951	1.06796	-0.799715	-0.292667
	-0.446655	0.576592	3.05385	2.36194	0.163482		-0.755202	0.576592	3.05385	2.36194	0.163482
	-0.772554	-0.964975	2.69881	0.586398	-0.80305		-0.80871	-0.964975	2.69881	0.586398	-0.80305
	0.753755	0.778509	-0.796846	-0.707117	0.134106		-0.252061	0.778509	-0.796846	-0.707117	0.134106
	-0.349586	-1.08775	0.0825002	0.199935	0.0511763		1.19038	-1.08775	0.0825002	0.199935	0.0511763
	-0.703997	0.456323	-0.200939	-0.368152	0.0536162		-0.423399	0.456323	-0.200939	-0.368152	0.0536162
	-0.319102	1.53202	0.819719	-0.483908	0.283131		-0.727687	1.53202	0.819719	-0.483908	0.283131
	-1.16447	0.19238	-0.901361	-0.296898	0.117079		-0.0661999	0.19238	-0.901361	-0.296898	0.117079
	1.11274	-0.398913	-1.23358	-0.14037	-1.49851		-0.520169	-0.398913	-1.23358	-0.14037	-1.49851
	0.0739099	-0.0155857	0.160225	1.68014	0.605342		-0.642412	-0.0155857	0.160225	1.68014	0.605342
	-0.313092	0.554333	-0.0499636	-0.984069	-1.37145		-0.4259	0.554333	-0.0499636	-0.984069	-1.37145
	-1.61398	-0.162559	0.906778	0.975336	0.898579		-0.39387	-0.162559	0.906778	0.975336	0.898579
	-1.04947	0.744107	0.403942	0.236374	0.293572		-0.969598	0.744107	0.403942	0.236374	0.293572
	-2.07184	-0.48004	2.17492	2.56492	1.7268		-2.39165	-0.48004	2.17492	2.56492	1.7268
	-0.827042	-0.572199	-0.720369	-0.46853	0.0764233		-1.01868	-0.572199	-0.720369	-0.46853	0.0764233
	0.497701	-0.573693	-1.41853	-1.51816	-1.15908		-0.235008	-0.573693	-1.41853	-1.51816	-1.15908
	-1.61707	-0.8137	-2.36728	-0.601233	0.511487		-0.515921	-0.8137	-2.36728	-0.601233	0.511487
	-0.642644	-1.00922	-1.99098	-0.648536	-0.124493		-0.100274	-1.00922	-1.99098	-0.648536	-0.124493
	-1.04524	0.436528	-0.463373	0.164882	1.07035		-1.08947	0.436528	-0.463373	0.164882	1.07035
	-0.588574	2.8266	-0.0716874	0.217254	0.796127		0.304754	2.8266	-0.0716874	0.217254	0.796127
	-1.56666	1.34764	0.999771	0.597826	1.65782		-0.259345	1.34764	0.999771	0.597826	1.65782
	-1.49946	0.602163	0.145781	-0.209819	1.07107		-0.633337	0.602163	0.145781	-0.209819	1.07107
	-1.4145	-1.9123	1.79782	0.224932	0.127652		-0.563371	-1.9123	1.79782	0.224932	0.127652
	-0.972181	-2.55112	-0.63109	0.637153	1.32474		0.0880066	-2.55112	-0.63109	0.637153	1.32474
	-0.689509	-0.312986	-1.52196	0.270606	-0.290551		-0.226856	-0.312986	-1.52196	0.270606	-0.290551
	-1.50178	-0.623796	-2.19164	-0.460093	-0.0479108		-0.364222	-0.623796	-2.19164	-0.460093	-0.0479108
	-1.96624	-1.69368	-1.22507	-1.22687	-1.38696		-0.306844	-1.69368	-1.22507	-1.22687	-1.38696
	0.0284503	0.24329	-0.00210212	-1.13059	0.255561		1.5612	0.24329	-0.00210212	-1.13059	0.255561
	-0.410069	-0.943221	-0.76674	-0.754351	0.809734		0.964022	-0.943221	-0.76674	-0.754351	0.809734
	0.58864	0.321536	-0.880852	-0.108922	-0.259378		1.72797	0.321536	-0.880852	-0.108922	-0.259378
	-0.239611	1.84051	0.389198	1.57773	-0.111984		0.357843	1.84051	0.389198	1.57773	-0.111984
	-1.04689	0.116532	2.53701	-0.795118	-0.558022		-0.509513	0.116532	2.53701	-0.795118	-0.558022
	-0.9514	-0.664049	0.569174	-0.535753	0.769976		-0.213986	-0.664049	0.569174	-0.535753	0.769976
	-1.17944	1.01882	0.534538	1.04442	1.49103		-1.28203	1.01882	0.534538	1.04442	1.49103
	-0.750473	2.34215	1.02575	0.186231	0.852618		-0.53136	2.34215	1.02575	0.186231	0.852618
	2.02911	1.19078	-0.216201	2.49415	2.00694		1.10585	1.19078	-0.216201	2.49415	2.00694
	-0.691082	-0.0634101	0.00221477	0.992005	0.33411		-1.98995	-0.0634101	0.00221477	0.992005	0.33411
	2.01633	-0.741423	2.32655	1.81906	0.667139		1.4413	-0.741423	2.32655	1.81906	0.667139
	0.539746	0.725777	1.58048	0.544747	0.745865		-0.528996	0.725777	1.58048	0.544747	0.745865
	0.587752	-0.541847	0.124957	-0.657345	0.572004		0.72533	-0.541847	0.124957	-0.657345	0.572004
	-0.962583	0.672735	1.57693	-1.31239	-1.80674		-0.12131	0.672735	1.57693	-1.31239	-1.80674
	0.516586	-1.47313	0.292912	1.06805	1.79913		0.235427	-1.47313	0.292912	1.06805	1.79913
	-0.396541	-0.997856	-0.788025	-0.395889	-1.79648		-1.13172	-0.997856	-0.788025	-0.395889	-1.79648
	-0.745962	-0.84574	-0.0446916	-0.0709898	0.0695046		-0.700505	-0.84574	-0.0446916	-0.0709898	0.0695046
	-0.29754	-0.59921	0.0623324	0.721806	0.167332		-0.583343	-0.59921	0.0623324	0.721806	0.167332
	0.113269	-1.01453	-0.373687	-0.249819	-0.23857		0.879704	-1.01453	-0.373687	-0.249819	-0.23857
	-0.0831069	0.49828	-0.609835	-0.933387	0.258126		-0.285153	0.49828	-0.609835	-0.933387	0.258126
	0.95819	1.06001	-0.353097	0.661375	-0.644651		0.356797	1.06001	-0.353097	0.661375	-0.644651
	1.15626	0.810011	-1.01292	-1.38431	2.078		0.601311	0.810011	-1.01292	-1.38431	2.078
	1.06122	-0.89729	0.000460817	-0.92406	0.51229		1.64394	-0.89729	0.000460817	-0.92406	0.51229
	0.14741	-1.03736	0.529353	0.67837	0.0970929		0.0506954	-1.03736	0.529353	0.67837	0.0970929
	0.55485	-0.644888	1.02538	0.164419	-1.11257		1.15703	-0.644888	1.02538	0.164419	-1.11257
	0.557225	0.068063	-0.817452	0.948645	-0.335024		1.10568	0.068063	-0.817452	0.948645	-0.335024
	-0.267017	0.38562	-0.656337	-0.0291401	0.280102		0.894367	0.38562	-0.656337	-0.0291401	0.280102
	0.654915	0.0167034	2.04724	0.96373	1.11268		0.901918	0.0167034	2.04724	0.96373	1.11268
	1.39379	-0.254296	0.853748	1.35129	-1.20505		1.46786	-0.254296	0.853748	1.35129	-1.20505
	1.96661	0.144587	0.46826	0.647485	1.09847		1.65282	0.144587	0.46826	0.647485	1.09847
	0.354406	0.414483	0.322408	-0.691641	-0.126625		2.24101	0.414483	0.322408	-0.691641	-0.126625
	0.439575	-0.790098	1.4155	2.48381	2.26605		1.16418	-0.790098	1.4155	2.48381	2.26605
	-1.29502	-0.121828	0.430605	0.329343	0.176994		-1.02739	-0.121828	0.430605	0.329343	0.176994
	-0.65091	-0.0122154	-0.276062	-0.425692	-0.82876		-1.16625	-0.0122154	-0.276062	-0.425692	-0.82876
	-0.801606	0.220642	-0.464612	0.300089	0.400146		-1.17666	0.220642	-0.464612	0.300089	0.400146
	-1.94635	-0.109467	-0.0152511	-0.348804	-0.494837		-3.05035	-0.109467	-0.0152511	-0.348804	-0.494837
	1.43385	1.11093	0.789168	-0.201489	-0.806009		0.333324	1.11093	0.789168	-0.201489	-0.806009
	1.24169	0.663367	1.31259	0.433079	1.49599		1.04879	0.663367	1.31259	0.433079	1.49599
	1.22015	-1.2215	-0.176693	-2.5267	-1.15523		0.691034	-1.2215	-0.176693	-2.5267	-1.15523
	0.918136	2.31938	-0.262148	-1.05109	-1.09709		0.694722	2.31938	-0.262148	-1.05109	-1.09709
	-0.289644	1.36087	-0.384756	-0.0594689	1.50287		0.298747	1.36087	-0.384756	-0.0594689	1.50287
	0.865346	-0.567765	-0.525212	0.616007	0.316467		-0.291272	-0.567765	-0.525212	0.616007	0.316467
	0.5277	-0.414392	-1.08712	-0.129572	-0.0243543		0.913172	-0.414392	-1.08712	-0.129572	-0.0243543
	-0.307235	0.103829	0.193299	-0.901559	-1.92336		-0.342544	0.103829	0.193299	-0.901559	-1.92336
	0.937444	1.09027	-1.77242	-2.1973	-0.26312		0.442545	1.09027	-1.77242	-2.1973	-0.26312
	-0.378806	-1.45498	0.0175622	-2.04699	-1.86737		0.494103	-1.45498	0.0175622	-2.04699	-1.86737
	0.931955	-0.574803	-1.08448	-0.82981	-0.98139		-0.178551	-0.574803	-1.08448	-0.82981	-0.98139
	0.582542	-1.40464	-0.384286	0.218231	0.244542		-0.65583	-1.40464	-0.384286	0.218231	0.244542
	-1.04397	1.84087	-1.75588	-1.20376	-2.53121		-1.10579	1.84087	-1.75588	-1.20376	-2.53121
	0.104882	0.575081	-0.880245	1.14148	-0.0332812		-0.0667279	0.575081	-0.880245	1.14148	-0.0332812
	1.1946	-1.81219	0.493399	-0.577913	-0.881689		0.798988	-1.81219	0.493399	-0.577913	-0.881689
	0.795175	-0.0222744	-0.849726	-0.230475	-0.603043		-0.858328	-0.0222744	-0.849726	-0.230475	-0.603043
	-0.193247	-0.17682	0.646969	-0.526962	-0.790153		0.166291	-0.17682	0.646969	-0.526962	-0.790153
	-0.152784	-0.0983557	0.731711	-0.526478	-1.52396		-1.00668	-0.0983557	0.731711	-0.526478	-1.52396
	1.27854	-0.151947	-1.07069	-0.00400546	-1.27836		0.804859	-0.151947	-1.07069	-0.00400546	-1.27836
	-0.92236	0.629854	0.8983	1.66228	0.698374		-1.05497	0.629854	0.8983	1.66228	0.698374
	-2.78534	-0.644576	0.608112	0.646954	-0.435618		-3.43692	-0.644576	0.608112	0.646954	-0.435618
	-0.408414	-0.447445	0.273579	1.19873	1.16319		0.741952	-0.447445	0.273579	1.19873	1.16319
	1.66671	-0.952062	-0.350302	-0.16634	0.0890399		1.01828	-0.952062	-0.350302	-0.16634	0.0890399
	0.234727	1.43158	0.322052	0.573791	-0.53609		-1.02021	1.43158	0.322052	0.573791	-0.53609
	1.22512	-0.166674	-0.263305	-1.00184	-1.07696		0.446941	-0.166674	-0.263305	-1.00184	-1.07696
	0.825268	-0.188746	-0.876557	1.48256	1.38584		-1.04749	-0.188746	-0.876557	1.48256	1.38584
	-0.0203049	-0.036084	-0.610024	0.287688	-0.0847814		-0.518178	-0.036084	-0.610024	0.287688	-0.0847814
	-0.59602	-0.14434	0.411356	-0.389602	-0.836646		-0.167849	-0.14434	0.411356	-0.389602	-0.836646
	0.607709	0.869789	2.19994	-0.492661	0.333622		-0.242332	0.869789	2.19994	-0.492661	0.333622
	-0.457703	1.40755	0.132694	-1.53999	-1.4204		-1.03984	1.40755	0.132694	-1.53999	-1.4204
	0.0331267	-0.413331	1.0446	-0.891982	-0.0755633		0.880826	-0.413331	1.0446	-0.891982	-0.0755633
	-0.539884	0.693772	-0.0530013	1.83875	-0.190129		0.304836	0.693772	-0.0530013	1.83875	-0.190129
	-0.358946	-1.53213	-1.97901	-0.0657918	0.409846		-0.530058	-1.53213	-1.97901	-0.0657918	0.409846
	0.0645741	-0.560248	0.723772	-0.660502	0.130523		-0.237332	-0.560248	0.723772	-0.660502	0.130523
	-0.273882	-0.0840459	-0.312634	-1.93247	-0.337724		-0.734642	-0.0840459	-0.312634	-1.93247	-0.337724
	1.05441	0.260253	0.0852368	1.22969	-0.119666		-0.432344	0.260253	0.0852368	1.22969	-0.119666
	0.966627	0.928698	-0.158491	0.309473	-1.22213		1.03629	0.928698	-0.158491	0.309473	-1.22213
	-0.290112	0.46296	-0.601562	-0.00470517	1.02473		-1.25157	0.46296	-0.601562	-0.00470517	1.02473
	1.50756	0.35659	1.03873	1.44352	-0.175207		0.168623	0.35659	1.03873	1.44352	-0.175207
	-0.64409	0.328922	0.19804	-0.11745	-0.536033		0.66429	0.328922	0.19804	-0.11745	-0.536033
	-0.155215	1.14384	-1.78217	0.740313	0.72171		2.22776	1.14384	-1.78217	0.740313	0.72171
	-1.37839	0.365853	0.0333477	0.165286	0.423553		-3.3012	0.365853	0.0333477	0.165286	0.423553
	-0.71281	1.34439	-0.00637312	-0.675943	-0.617629		-0.163917	1.34439	-0.00637312	-0.675943	-0.617629
	0.631049	-0.646684	0.547169	-0.340722	-0.242077		0.922319	-0.646684	0.547169	-0.340722	-0.242077
	-0.510434	0.682246	-0.291069	0.148853	0.535462		0.900925	0.682246	-0.291069	0.148853	0.535462
	3.38202	-0.934813	-1.27962	-1.24785	-0.818375		0.572409	-0.934813	-1.27962	-1.24785	-0.818375
	-0.198585	-0.737735	-0.826379	-1.18054	-0.414271		0.651846	-0.737735	-0.826379	-1.18054	-0.414271
	2.68893	2.35251	-0.326434	-1.82808	-1.05689		2.38664	2.35251	-0.326434	-1.82808	-1.05689
	-1.37736	-1.74741	0.0868857	-0.730952	0.961916		-0.74245	-1.74741	0.0868857	-0.730952	0.961916
	-0.491119	-0.288846	-1.06253	0.0880005	1.43396		0.326399	-0.288846	-1.06253	0.0880005	1.43396
	0.271016	1.23329	-1.95215	-1.0106	-0.653931		-0.383698	1.23329	-1.95215	-1.0106	-0.653931
	0.620047	-1.66881	-1.13355	-0.557225	-1.59275		0.576152	-1.66881	-1.13355	-0.557225	-1.59275
	-0.217583	-0.109474	-0.101634	-0.0111251	0.738991		0.872726	-0.109474	-0.101634	-0.0111251	0.738991
	0.449808	-0.720171	0.578466	-0.128417	0.662307		0.771072	-0.720171	0.578466	-0.128417	0.662307
	-0.621328	-1.85605	0.0958604	0.257968	1.22133		0.854838	-1.85605	0.0958604	0.257968	1.22133
	-0.0669194	-0.890502	-0.507466	-0.946788	-0.519791		0.914422	-0.890502	-0.507466	-0.946788	-0.519791
	0.047622	0.435221	0.114185	-0.862857	-0.858345		0.392457	0.435221	0.114185	-0.862857	-0.858345
	-0.693748	0.401625	1.08906	-0.277279	-0.740583		0.226612	0.401625	1.08906	-0.277279	-0.740583
	0.964182	1.3102	0.000506244	-0.697903	-0.180758		2.02648	1.3102	0.000506244	-0.697903	-0.180758
	1.00335	-0.350128	-0.237404	-0.261531	0.0679918		0.616015	-0.350128	-0.237404	-0.261531	0.0679918
	-0.726336	0.538475	2.31728	-0.419941	-0.373356		-0.677879	0.538475	2.31728	-0.419941	-0.373356
	-0.248268	0.765314	2.57421	1.17048	0.0892483		0.584726	0.765314	2.57421	1.17048	0.0892483
	0.999955	1.71478	-0.359298	-0.608966	-0.516179		-0.526672	1.71478	-0.359298	-0.608966	-0.516179
	-0.278398	0.0488231	0.984219	-0.419468	0.324551		0.70505	0.0488231	0.984219	-0.419468	0.324551
	-0.237063	0.358251	3.25465	0.883815	2.14692		-0.958245	0.358251	3.25465	0.883815	2.14692
	-0.403648	-0.653938	-1.33264	0.767698	0.886514		-1.21152	-0.653938	-1.33264	0.767698	0.886514
	-0.957733	-0.989123	-1.23413	-0.999726	-0.214999		-1.01425	-0.989123	-1.23413	-0.999726	-0.214999
	-0.798373	1.46166	1.18793	0.443399	1.24484		-0.898946	1.46166	1.18793	0.443399	1.24484
	0.00569185	0.684673	1.09572	0.219561	0.655955		-0.560832	0.684673	1.09572	0.219561	0.655955
	-0.56438	0.250054	0.211447	3.62935	2.57982		-0.0909537	0.250054	0.211447	3.62935	2.57982
	-0.0325149	1.54448	0.0279421	-0.0801542	-0.400389		-0.353186	1.54448	0.0279421	-0.0801542	-0.400389
	-1.62308	1.6034	-0.74923	-0.726343	-0.226014		-4.29041	1.6034	-0.74923	-0.726343	-0.226014
	0.54547	2.64721	1.30266	0.163832	1.55923		0.834526	2.64721	1.30266	0.163832	1.55923
	0.23102	-0.521734	0.519317	-0.43426	0.430263		1.74352	-0.521734	0.519317	-0.43426	0.430263
	-0.391566	-0.969897	-0.716134	-0.609382	-0.832572		-0.0576574	-0.969897	-0.716134	-0.609382	-0.832572
	-0.787983	-0.432269	-1.4458	0.694547	0.376796		-0.263687	-0.432269	-1.4458	0.694547	0.376796
	-0.297094	-0.349254	-1.11014	0.159318	-0.580378		0.159393	-0.349254	-1.11014	0.159318	-0.580378
	-0.513664	-1.20089	0.257882	-1.27294	-1.28304		0.00232619	-1.20089	0.257882	-1.27294	-1.28304
	-0.215747	-0.922573	1.09926	-0.0607161	-0.23076		0.366172	-0.922573	1.09926	-0.0607161	-0.23076
	-0.482296	0.969076	-0.176387	-0.462457	-0.697094		0.175688	0.969076	-0.176387	-0.462457	-0.697094
	0.333378	-0.641026	-0.9442	-0.583125	-1.1439		0.986473	-0.641026	-0.9442	-0.583125	-1.1439
	1.63012	0.843986	0.633826	-0.0440815	-0.250968		0.0424465	0.843986	0.633826	-0.0440815	-0.250968
	-0.235012	0.611609	-1.47076	-0.0244267	0.718243		-0.0199755	0.611609	-1.47076	-0.0244267	0.718243
	0.782618	-1.40762	0.443238	2.19379	2.08065		-0.125294	-1.40762	0.443238	2.19379	2.08065
	-0.54579	0.610168	0.0039633	-1.21421	0.867032		-0.472849	0.610168	0.0039633	-1.21421	0.867032
	1.84293	-1.96146	-0.936038	-1.00505	-1.59199		1.2967	-1.96146	-0.936038	-1.00505	-1.59199
	-0.490584	-0.176027	1.59754	0.898633	1.02953		-0.00236456	-0.176027	1.59754	0.898633	1.02953
	2.91217	-0.704798	-0.15886	0.414141	-0.000571873		0.839586	-0.704798	-0.15886	0.414141	-0.000571873
	-0.286905	1.02399	1.38581	0.148712	-0.714393		0.189085	1.02399	1.38581	0.148712	-0.714393
	3.7262	0.455608	-0.228746	0.0791984	0.0516433		1.02342	0.455608	-0.228746	0.0791984	0.0516433
	-0.216806	-0.0974433	0.109715	0.314802	0.929238		0.105055	-0.0974433	0.109715	0.314802	0.929238
	-0.364377	-0.895476	-0.233336	3.72546	1.81402		-0.882028	-0.895476	-0.233336	3.72546	1.81402
	-0.292059	-0.26006	-0.681723	-1.03946	-1.13187		0.531823	-0.26006	-0.681723	-1.03946	-1.13187
	0.271863	0.57115	0.824489	0.725778	1.24296		0.667545	0.57115	0.824489	0.725778	1.24296
	-0.0610886	-2.41289	0.379802	2.79916	2.94441		-0.665813	-2.41289	0.379802	2.79916	2.94441
	0.107358	0.401176	0.609464	1.81543	0.587398		-0.0339782	0.401176	0.609464	1.81543	0.587398
	-0.639577	0.064737	0.0594698	0.294001	0.564253		-0.667046	0.064737	0.0594698	0.294001	0.564253
	-0.661746	1.14742	-1.3229	-0.204346	-0.313129		-0.236122	1.14742	-1.3229	-0.204346	-0.313129
	-0.396881	-1.20683	-1.18483	0.347178	0.35671		0.912369	-1.20683	-1.18483	0.347178	0.35671
	-0.729054	-0.237743	-0.250118	-0.325608	-0.95394		0.969116	-0.237743	-0.250118	-0.325608	-0.95394
	-0.897643	0.68026	-2.08479	-0.925517	-1.09018		-0.283443	0.68026	-2.08479	-0.925517	-1.09018
	0.213393	-0.410517	-0.35539	-0.131969	1.02487		-0.93246	-0.410517	-0.35539	-0.131969	1.02487
	-0.904788	0.0398934	-0.792038	0.650215	-0.0285729		-0.594226	0.0398934	-0.792038	0.650215	-0.0285729
	-0.719707	0.082804	0.215684	0.0432786	-0.711224		-0.679129	0.082804	0.215684	0.0432786	-0.711224
	-0.372296	1.32471	-0.44077	2.34026	1.70607		-0.780238	1.32471	-0.44077	2.34026	1.70607
	-0.233367	-0.047641	0.809604	1.6035	0.960131		-0.914966	-0.047641	0.809604	1.6035	0.960131
	-0.136435	-1.01942	-0.987114	-0.730734	-0.973386		-0.535706	-1.01942	-0.987114	-0.730734	-0.973386
	-0.200355	-2.27088	-1.23089	-0.0334824	-0.98996		-1.01646	-2.27088	-1.23089	-0.0334824	-0.98996
	-0.557346	-0.220427	0.0467823	-0.181205	-0.0641315		-0.64078	-0.220427	0.0467823	-0.181205	-0.0641315
	-1.14106	-0.440663	0.238602	-0.0505683	0.140995		-1.0924	-0.440663	0.238602	-0.0505683	0.140995
	-0.329282	-0.225997	0.0782954	0.813133	9.88533e-05		-0.521032	-0.225997	0.0782954	0.813133	9.88533e-05
	-0.0805573	0.469679	0.313127	-0.245997	-0.17792		-0.71101	0.469679	0.313127	-0.245997	-0.17792
	-0.243647	-0.0530456	-0.923671	-0.0794916	-0.846128		1.15999	-0.0530456	-0.923671	-0.0794916	-0.846128
	3.13895	0.212883	1.0377	-1.69958	-2.42797		0.684602	0.212883	1.0377	-1.69958	-2.42797
	-0.648043	0.734167	-0.33844	0.120904	-0.690299		-0.611924	0.734167	-0.33844	0.120904	-0.690299
	0.680809	-1.56427	0.600398	-0.310929	-0.314141		1.50427	-1.56427	0.600398	-0.310929	-0.314141
	1.11136	0.313638	-0.0612338	0.0921389	-0.48854		0.128649	0.313638	-0.0612338	0.0921389	-0.48854
	-0.591289	-0.64636	0.398395	-0.0752008	-0.682298		-0.377183	-0.64636	0.398395	-0.0752008	-0.682298
	0.0271342	0.296584	-0.61453	-0.955649	-1.62514		-0.21471	0.296584	-0.61453	-0.955649	-1.62514
	-0.255559	-0.359624	0.590729	-0.642969	-0.770506		-0.677566	-0.359624	0.590729	-0.642969	-0.770506
	-0.00249134	0.319284	0.591683	-0.134862	-0.728197		-0.45715	0.319284	0.591683	-0.134862	-0.728197
	-0.858634	-0.326241	0.253496	-0.495971	-0.503637		-1.21757	-0.326241	0.253496	-0.495971	-0.503637
	0.168654	1.15788	2.51484	0.0907454	0.306766		0.083717	1.15788	2.51484	0.0907454	0.306766
	-0.0506454	0.19816	-0.244198	-0.93483	-0.868771		-0.494002	0.19816	-0.244198	-0.93483	-0.868771
	-0.126848	0.710825	0.907436	0.165163	-0.320219		-0.348696	0.710825	0.907436	0.165163	-0.320219
	-0.535599	-0.549239	0.0930402	-0.286613	-0.934211		0.766306	-0.549239	0.0930402	-0.286613	-0.934211
	-0.575333	0.0208266	-0.334487	-0.146203	0.423034		1.30711	0.0208266	-0.334487	-0.146203	0.423034
	-0.852832	0.981548	-1.09037	0.592623	0.760179		-0.578052	0.981548	-1.09037	0.592623	0.760179
	-0.0498826	0.139147	0.900467	0.213097	-0.137595		0.0642008	0.139147	0.900467	0.213097	-0.137595
	-0.483054	1.60471	-1.53978	1.64341	0.115437		-0.388644	1.60471	-1.53978	1.64341	0.115437
	0.285433	-0.439663	-0.927353	3.07107	2.39605		2.40889	-0.439663	-0.927353	3.07107	2.39605
	-1.48859	0.49911	-0.251059	1.85512	2.05223		-1.46301	0.49911	-0.251059	1.85512	2.05223
	-0.813372	-1.00081	-1.13454	-1.17086	0.989855		0.0251768	-1.00081	-1.13454	-1.17086	0.989855
	-0.682725	0.352431	0.617204	0.448465	-0.15885		-1.07141	0.352431	0.617204	0.448465	-0.15885
	-0.982485	-0.729591	-0.718747	0.913619	0.278053		-0.769842	-0.729591	-0.718747	0.913619	0.278053
	-1.07346	-0.627747	0.0110108	1.12199	0.948608		-0.518788	-0.627747	0.0110108	1.12199	0.948608
	-0.290874	-0.320219	-1.03585	0.48452	1.86552		-0.596621	-0.320219	-1.03585	0.48452	1.86552
	2.25152	-0.705394	0.469332	0.268152	-0.38699		-0.504936	-0.705394	0.469332	0.268152	-0.38699
	1.09765	1.38847	1.24888	0.459663	0.764878		-0.952346	1.38847	1.24888	0.459663	0.764878
	-0.54995	0.904738	1.48215	1.68093	2.27665		0.295727	0.904738	1.48215	1.68093	2.27665
	0.0174155	-1.17479	-1.37616	-0.956504	0.883801		1.25082	-1.17479	-1.37616	-0.956504	0.883801
	-0.916291	-1.65412	-0.55729	-0.585701	-1.23779		-0.577718	-1.65412	-0.55729	-0.585701	-1.23779
	-1.43047	-0.887185	0.44085	-0.471047	0.129555		-0.810502	-0.887185	0.44085	-0.471047	0.129555
	-0.641221	-0.945314	-0.775844	0.163249	1.1086		-0.470926	-0.945314	-0.775844	0.163249	1.1086
	0.974628	-1.62754	-1.21936	-0.74946	-1.18949		0.842771	-1.62754	-1.21936	-0.74946	-1.18949
	1.80518	0.369903	0.210579	-0.00713668	0.77656		0.276647	0.369903	0.210579	-0.00713668	0.77656
	-0.0899857	0.449877	0.36898	-0.14993	0.110142		-0.768296	0.449877	0.36898	-0.14993	0.110142
	-1.01269	-0.209329	0.410258	2.01035	1.25573		-0.321301	-0.209329	0.410258	2.01035	1.25573
	-0.925733	1.94615	-1.33865	-0.210737	0.619545		-0.389194	1.94615	-1.33865	-0.210737	0.619545
	-0.434464	0.17379	-0.726682	-0.465151	-0.0373676		-0.151349	0.17379	-0.726682	-0.465151	-0.0373676
	-0.627997	-0.419884	-0.217591	0.613592	0.23431		-0.358059	-0.419884	-0.217591	0.613592	0.23431
	0.248943	-1.37532	-1.34949	0.435821	0.371791		2.34306	-1.37532	-1.34949	0.435821	0.371791
	0.63919	0.544907	-1.01854	-0.438638	0.500445		2.4599	0.544907	-1.01854	-0.438638	0.500445
	0.0314545	-0.735886	-0.715855	-0.98423	-1.04577		1.55528	-0.735886	-0.715855	-0.98423	-1.04577
	-0.387533	-0.352299	-0.979571	-0.685703	0.261316		-1.15445	-0.352299	-0.979571	-0.685703	0.261316
	1.57598	-0.151731	-0.673957	0.385938	0.771049		0.485631	-0.151731	-0.673957	0.385938	0.771049
	1.08907	-0.900548	-0.860319	-1.64633	0.467005		1.30178	-0.900548	-0.860319	-1.64633	0.467005
	0.0291318	0.234539	0.326155	-0.195994	-0.434806		0.860545	0.234539	0.326155	-0.195994	-0.434806
	0.148329	-0.996337	0.123715	-0.763291	-0.213155		-0.491254	-0.996337	0.123715	-0.763291	-0.213155
	-0.627538	0.497557	1.30048	-0.149189	-0.225114		-0.301591	0.497557	1.30048	-0.149189	-0.225114
	0.777067	-0.499505	-0.540056	-1.49334	-1.42037		1.64536	-0.499505	-0.540056	-1.49334	-1.42037
	-0.703885	0.287998	-0.330405	-0.518993	-0.696657		-0.999213	0.287998	-0.330405	-0.518993	-0.696657
	-0.271175	-0.0721959	-0.271032	1.08581	1.38627		-0.145728	-0.0721959	-0.271032	1.08581	1.38627
	2.32426	2.09152	0.834944	-0.940192	-0.900516		-0.123434	2.09152	0.834944	-0.940192	-0.900516
	2.09759	-0.0115719	-0.00507651	0.667177	0.469672		0.323056	-0.0115719	-0.00507651	0.667177	0.469672
	-0.254921	0.307303	-0.470587	0.823767	0.729862		-1.14021	0.307303	-0.470587	0.823767	0.729862
	0.769433	1.23687	0.889385	0.741798	-0.236323		-0.460788	1.23687	0.889385	0.741798	-0.236323
	0.224009	0.290047	0.199951	0.143157	0.464851		0.163706	0.290047	0.199951	0.143157	0.464851
	-0.689019	0.645599	-0.728457	2.30383	0.24006		-0.678903	0.645599	-0.728457	2.30383	0.24006
	0.63205	-1.03957	-0.167921	-1.27178	-2.24103		-0.503231	-1.03957	-0.167921	-1.27178	-2.24103
	-0.821487	1.69654	2.68193	0.97622	-2.67644		-0.46515	1.69654	2.68193	0.97622	-2.67644
	-0.069944	0.598436	-0.693907	1.55743	0.898281		-1.00248	0.598436	-0.693907	1.55743	0.898281
	-0.791101	-1.19168	-0.906626	-1.40885	-0.716048		-0.767357	-1.19168	-0.906626	-1.40885	-0.716048
	-1.27642	0.724393	0.903397	0.14581	-0.834551		-0.850846	0.724393	0.903397	0.14581	-0.834551
	-0.584327	-1.649	-0.930894	-1.80799	-1.15768		-1.45143	-1.649	-0.930894	-1.80799	-1.15768
	0.123354	-0.933071	0.992335	-0.407924	-0.547891		0.346512	-0.933071	0.992335	-0.407924	-0.547891
	-0.857397	-0.435014	0.109681	-0.792807	-1.73268		-1.3096	-0.435014	0.109681	-0.792807	-1.73268
	-0.641332	-0.801325	-0.621519	-0.688261	-0.328138		-0.590756	-0.801325	-0.621519	-0.688261	-0.328138
	2.07946	-1.19799	0.352849	-0.725624	-0.574556		-0.143774	-1.19799	0.352849	-0.725624	-0.574556
	-0.43891	2.85357	-0.5736	-0.871693	-1.3413		0.526682	2.85357	-0.5736	-0.871693	-1.3413
	-0.854257	0.0757831	-0.0119319	0.147873	-0.190986		-0.766766	0.0757831	-0.0119319	0.147873	-0.190986
	-0.544595	-0.166432	-0.926829	-0.184376	-0.161656		1.04306	-0.166432	-0.926829	-0.184376	-0.161656
	-0.0275892	1.63556	0.693925	0.519007	0.802087		-0.771677	1.63556	0.693925	0.519007	0.802087
	-0.110495	0.26592	0.0459163	-0.390971	-1.06024		-0.674592	0.26592	0.0459163	-0.390971	-1.06024
	0.429529	0.597811	2.33928	0.366624	0.381934		0.497181	0.597811	2.33928	0.366624	0.381934
	0.0275336	0.86461	2.10574	0.724345	-0.960574		0.513823	0.86461	2.10574	0.724345	-0.960574
	-0.371098	-1.16132	0.722361	0.816802	-0.325927		-1.15704	-1.16132	0.722361	0.816802	-0.325927
	-0.951889	2.01056	0.439068	0.0406121	-0.392818		-0.80646	2.01056	0.439068	0.0406121	-0.392818
	-0.540105	-0.86274	-0.119676	-0.143609	-0.724605		2.0902	-0.86274	-0.119676	-0.143609	-0.724605
	3.84973	-0.802818	-0.171504	-1.35298	0.655146		2.43897	-0.802818	-0.171504	-1.35298	0.655146
	-0.795351	-0.436436	0.316902	-0.0228274	0.124086		-1.24417	-0.436436	0.316902	-0.0228274	0.124086
	-0.106325	0.836421	3.36819	-0.723704	-0.862963		0.399191	0.836421	3.36819	-0.723704	-0.862963
	-0.31733	-1.33228	1.02639	0.671771	-0.0450245		1.02846	-1.33228	1.02639	0.671771	-0.0450245
	1.08574	0.0132662	-0.392104	-1.1636	0.723134		0.801094	0.0132662	-0.392104	-1.1636	0.723134
	0.385498	0.262509	-1.86369	-1.62883	-1.11702		-0.686241	0.262509	-1.86369	-1.62883	-1.11702
	-0.25848	0.333806	0.486129	-1.36308	-1.32363		-0.106072	0.333806	0.486129	-1.36308	-1.32363
	1.49303	-0.101724	0.889529	-1.14404	-0.216928		0.777275	-0.101724	0.889529	-1.14404	-0.216928
	-0.0227417	1.54716	0.811821	0.835088	-1.0305		-0.0456893	1.54716	0.811821	0.835088	-1.0305
	0.744455	-1.33499	0.447545	-0.10715	1.64826		1.45778	-1.33499	0.447545	-0.10715	1.64826
	-0.702634	-0.657691	0.130841	0.634584	-0.696599		0.310453	-0.657691	0.130841	0.634584	-0.696599
	0.319247	0.238548	0.0478891	1.52158	-0.172826		1.75058	0.238548	0.0478891	1.52158	-0.172826
	2.10304	0.0482178	0.0678136	-0.65879	-0.24833		2.71454	0.0482178	0.0678136	-0.65879	-0.24833
	0.858959	0.304424	-0.465913	-0.0304109	-0.716477		2.50077	0.304424	-0.465913	-0.0304109	-0.716477
	0.375936	-0.476589	0.0416245	0.100093	-0.832962		1.61462	-0.476589	0.0416245	0.100093	-0.832962
	3.96031	-0.391385	0.347443	1.04286	0.445916		3.68058	-0.391385	0.347443	1.04286	0.445916
	-0.334526	0.891808	1.75898	-1.21011	-1.35364		0.20189	0.891808	1.75898	-1.21011	-1.35364
	-0.741007	-0.334778	-0.770345	-0.637429	0.0028691		-0.0585025	-0.334778	-0.770345	-0.637429	0.0028691
	-0.698192	1.08222	1.49666	0.136779	-0.107701		-0.322901	1.08222	1.49666	0.136779	-0.107701
	-1.90462	-0.475797	-0.40519	-0.830681	-0.225778		-2.31532	-0.475797	-0.40519	-0.830681	-0.225778
	1.9962	-0.488203	0.0954212	-0.197815	0.958434		1.63163	-0.488203	0.0954212	-0.197815	0.958434
	-0.90441	-2.19009	0.000167572	0.472542	-0.0374528		-0.603706	-2.19009	0.000167572	0.472542	-0.0374528
	-0.714414	-0.424686	0.972779	1.91664	1.90056		-0.253322	-0.424686	0.972779	1.91664	1.90056
	0.117493	1.1975	1.44013	-0.16894	0.216426		0.9574	1.1975	1.44013	-0.16894	0.216426
	-0.616409	1.51553	1.35107	0.669804	1.96126		-0.219179	1.51553	1.35107	0.669804	1.96126
	-0.651228	0.0945709	1.34697	2.83399	1.94635		-0.414898	0.0945709	1.34697	2.83399	1.94635
	-0.351074	-0.857025	1.91722	-0.191754	0.75301		-0.529597	-0.857025	1.91722	-0.191754	0.75301
	0.538093	1.38156	0.714319	0.339746	-0.264883		1.06865	1.38156	0.714319	0.339746	-0.264883
	1.70912	-0.283702	-0.287779	-0.16392	-0.798157		2.20573	-0.283702	-0.287779	-0.16392	-0.798157
	-0.376752	3.2768	1.36664	-0.485954	0.789049		0.981268	3.2768	1.36664	-0.485954	0.789049
	0.107131	0.907052	-0.574857	-2.47212	-2.28451		-0.389197	0.907052	-0.574857	-2.47212	-2.28451
	-0.696335	0.28298	-1.46489	0.314075	0.644397		0.697258	0.28298	-1.46489	0.314075	0.644397
	-0.302274	-0.109898	0.0254401	-0.0370278	0.0618827		-0.408665	-0.109898	0.0254401	-0.0370278	0.0618827
	-0.629536	0.0924428	0.0332685	0.0191859	0.472304		0.0613329	0.0924428	0.0332685	0.0191859	0.472304
	0.285354	0.746537	0.314998	-0.720332	0.0120873		0.930172	0.746537	0.314998	-0.720332	0.0120873
	-0.81604	-0.36579	-0.168229	-0.0876439	0.464434		-0.592003	-0.36579	-0.168229	-0.0876439	0.464434
	-0.949557	1.30937	-1.35123	0.320996	-0.0925426		-0.75938	1.30937	-1.35123	0.320996	-0.0925426
	-0.387988	0.0402561	1.3735	0.442627	0.125657		-0.622034	0.0402561	1.3735	0.442627	0.125657
	1.06348	2.51655	-0.459321	-1.42813	-0.334118		0.93702	2.51655	-0.459321	-1.42813	-0.334118
	-0.123734	0.748042	-1.10162	-0.258539	-1.26481		1.30096	0.748042	-1.10162	-0.258539	-1.26481
	0.133279	-0.94422	0.528364	1.20432	0.94822		-1.26719	-0.94422	0.528364	1.20432	0.94822
	-0.440445	0.555268	1.53147	2.1504	2.59978		0.61175	0.555268	1.53147	2.1504	2.59978
	0.696499	-0.766356	-1.68573	-0.281509	-0.572166		-0.105184	-0.766356	-1.68573	-0.281509	-0.572166
	1.14591	-1.87111	-1.12783	-0.128762	0.595669		0.798999	-1.87111	-1.12783	-0.128762	0.595669
	-0.0804267	0.690294	0.383766	0.696344	-0.0820358		-0.661477	0.690294	0.383766	0.696344	-0.0820358
	1.02092	-0.069672	-0.404373	1.79338	1.42619		-0.567521	-0.069672	-0.404373	1.79338	1.42619
	0.0224322	0.477777	0.292596	0.714441	-0.323878		0.377142	0.477777	0.292596	0.714441	-0.323878
	2.47845	1.40105	1.16668	-0.353814	-0.257245		0.618724	1.40105	1.16668	-0.353814	-0.257245
	-1.07962	-1.13121	0.310568	0.027209	0.443766		-0.490632	-1.13121	0.310568	0.027209	0.443766
	-0.451844	-0.0704842	-1.84729	-0.225835	-0.527855		-0.610265	-0.0704842	-1.84729	-0.225835	-0.527855
	0.778839	-1.54049	-1.28382	-1.20935	-0.495993		0.824053	-1.54049	-1.28382	-1.20935	-0.495993
	-0.30375	0.971283	0.471218	-0.864019	-0.0530045		-0.210382	0.971283	0.471218	-0.864019	-0.0530045
	-0.887738	1.94501	1.7893	1.58219	2.66462		-0.631275	1.94501	1.7893	1.58219	2.66462
	-0.761144	0.330223	0.727683	-1.03428	-0.850636		-0.573751	0.330223	0.727683	-1.03428	-0.850636
	-0.435161	0.309945	0.449473	0.584656	1.08911		0.679156	0.309945	0.449473	0.584656	1.08911
	1.98927	0.702978	0.536662	0.48554	-0.252134		-0.653182	0.702978	0.536662	0.48554	-0.252134
	1.20164	0.265414	1.45931	1.45932	1.2545		-0.378873	0.265414	1.45931	1.45932	1.2545
	1.2181	-0.752457	0.188826	-0.0191264	0.391501		-0.0632898	-0.752457	0.188826	-0.0191264	0.391501
	-0.731311	-0.417427	-1.77104	-3.54937	-1.63505		-0.894764	-0.417427	-1.77104	-3.54937	-1.63505
	-0.111873	2.61033	3.01001	0.238376	-0.283263		-0.442848	2.61033	3.01001	0.238376	-0.283263
	-0.0483642	-0.884954	-0.265119	1.83648	-0.627137		-0.388329	-0.884954	-0.265119	1.83648	-0.627137
	0.0884813	-1.07308	-1.1862	-1.05254	1.60425		0.0180914	-1.07308	-1.1862	-1.05254	1.60425
	-0.879743	0.987886	0.711008	-0.45043	-1.0374		-0.557641	0.987886	0.711008	-0.45043	-1.0374
	-1.09738	0.394975	-1.61674	-0.456361	0.555459		-0.552971	0.394975	-1.61674	-0.456361	0.555459
	0.0664697	0.226148	-1.03539	-2.39543	-1.19367		0.0248207	0.226148	-1.03539	-2.39543	-1.19367
	0.0307784	0.495695	-1.68314	-0.365193	1.55513		1.18192	0.495695	-1.68314	-0.365193	1.55513
	0.0897003	-0.913731	0.480102	0.104407	0.277567		-0.137719	-0.913731	0.480102	0.104407	0.277567
	-0.0573407	-1.64559	0.0845519	0.136711	-1.18768		0.99248	-1.64559	0.0845519	0.136711	-1.18768
	0.411458	1.15122	0.375651	0.277102	-1.19957		-0.545299	1.15122	0.375651	0.277102	-1.19957
	1.27613	-0.299413	0.140119	-0.904756	-1.33386		-0.603107	-0.299413	0.140119	-0.904756	-1.33386
	-1.93625	-0.532543	0.0171156	0.489561	0.813532		-2.31813	-0.532543	0.0171156	0.489561	0.813532
	-1.37928	-0.195778	-0.445907	-0.0301583	0.886793		-1.99925	-0.195778	-0.445907	-0.0301583	0.886793
	-1.08202	0.815635	0.358031	-0.373519	-0.372304		-1.37813	0.815635	0.358031	-0.373519	-0.372304
	-0.788297	0.595706	0.524444	0.560686	0.615023		-0.602837	0.595706	0.524444	0.560686	0.615023
	-0.0688155	-0.261718	-1.30871	0.0525082	-0.359969		0.370266	-0.261718	-1.30871	0.0525082	-0.359969
	0.223366	1.76246	0.986415	1.29825	-0.356153		0.0842265	1.76246	0.986415	1.29825	-0.356153
	-0.501756	-1.09591	-0.533402	-0.20843	0.254118		-0.23494	-1.09591	-0.533402	-0.20843	0.254118
	-0.230994	0.481534	0.552801	-0.701459	1.57544		-0.458255	0.481534	0.552801	-0.701459	1.57544
	0.0950589	-0.161915	0.18118	1.45055	0.130544		-1.43928	-0.161915	0.18118	1.45055	0.130544
	-0.915711	-0.834744	-0.807712	0.941253	0.890085		-0.375253	-0.834744	-0.807712	0.941253	0.890085
	-0.0216514	-1.84973	-1.49078	-0.851761	-0.256447		0.257115	-1.84973	-1.49078	-0.851761	-0.256447
	-1.91729	0.0153699	0.999037	1.1201	1.09936		-2.23843	0.0153699	0.999037	1.1201	1.09936
	-1.00659	-0.0217765	3.91033	1.98232	2.47557		-0.780906	-0.0217765	3.91033	1.98232	2.47557
	0.866892	-1.08369	-0.449359	-0.134797	-1.01821		-0.426559	-1.08369	-0.449359	-0.134797	-1.01821
	-1.22566	-0.124061	-0.99258	-0.109133	-0.284308		-1.35279	-0.124061	-0.99258	-0.109133	-0.284308
	1.70741	-0.0602322	-0.636625	-0.170209	-0.870671		1.05276	-0.0602322	-0.636625	-0.170209	-0.870671
	0.139182	-0.372743	0.0587841	-0.34128	-0.545448		-0.489283	-0.372743	0.0587841	-0.34128	-0.545448
	0.0514738	-1.28305	-0.798422	0.108591	0.140128		-0.353294	-1.28305	-0.798422	0.108591	0.140128
	2.93703	-0.0618151	-1.11542	-1.29726	-1.2828		0.556824	-0.0618151	-1.11542	-1.29726	-1.2828
	-0.32145	0.0595039	-0.924443	-1.74679	-1.26615		-0.424945	0.0595039	-0.924443	-1.74679	-1.26615
	0.106919	0.538902	-0.00322886	-0.155255	0.0449567		-0.252572	0.538902	-0.00322886	-0.155255	0.0449567
	1.33955	0.244139	-0.506336	-0.200835	-1.53601		0.385576	0.244139	-0.506336	-0.200835	-1.53601
	-0.567048	0.571114	0.0879101	-0.949486	0.1929		0.43254	0.571114	0.0879101	-0.949486	0.1929
	0.92831	0.986868	-0.582256	1.42034	1.04613		1.0825	0.986868	-0.582256	1.42034	1.04613
	-0.381066	-1.04035	-1.03893	-0.352691	0.195784		0.465903	-1.04035	-1.03893	-0.352691	0.195784
	0.171744	-1.68345	-0.262981	-1.27498	-1.20652		0.788748	-1.68345	-0.262981	-1.27498	-1.20652
	-0.513825	0.568189	0.26209	0.231558	0.425999		-0.479282	0.568189	0.26209	0.231558	0.425999
	-0.152264	0.0284262	0.1105	-0.088631	-0.868122		-0.311206	0.0284262	0.1105	-0.088631	-0.868122
	0.547631	-0.423383	1.44734	2.05449	1.64622		-0.489928	-0.423383	1.44734	2.05449	1.64622
	-1.27091	-2.33003	-0.356336	1.15566	1.20774		-1.96976	-2.33003	-0.356336	1.15566	1.20774
	-1.15051	-1.0277	0.0918909	-0.157906	0.0468355		-0.406951	-1.0277	0.0918909	-0.157906	0.0468355
	1.34165	-0.574636	0.160928	0.602281	-0.631392		-0.305717	-0.574636	0.160928	0.602281	-0.631392
	-0.876041	0.84798	-0.432856	-0.416498	-0.466134		-0.693374	0.84798	-0.432856	-0.416498	-0.466134
	-1.03471	0.755494	-0.91841	-0.75747	-0.522054		-0.266766	0.755494	-0.91841	-0.75747	-0.522054
	-0.51824	-1.97756	0.20447	0.329177	0.123058		0.905702	-1.97756	0.20447	0.329177	0.123058
	0.169712	-0.114059	-1.18594	-0.998212	-2.04668		0.706545	-0.114059	-1.18594	-0.998212	-2.04668
	0.493512	1.03774	-0.228265	0.0443839	0.199225		0.506711	1.03774	-0.228265	0.0443839	0.199225
	-0.210551	-0.53691	-0.304466	-0.907876	-1.69799		-0.268957	-0.53691	-0.304466	-0.907876	-1.69799
	-0.543611	0.284499	-0.157602	-0.342018	-0.060376		-0.668909	0.284499	-0.157602	-0.342018	-0.060376
	0.462575	-0.401386	-0.880369	-0.789396	-0.702277		0.175651	-0.401386	-0.880369	-0.789396	-0.702277
	-0.522577	0.48539	-0.16606	0.438086	0.678192		0.147026	0.48539	-0.16606	0.438086	0.678192
	0.0299321	0.116794	-0.277516	-0.563914	-1.18775		0.688818	0.116794	-0.277516	-0.563914	-1.18775
	0.283361	0.10285	-0.503422	0.0764402	0.210151		-0.59391	0.10285	-0.503422	0.0764402	0.210151
	0.038031	-1.16544	0.0170948	-0.369696	0.0646277		-0.531274	-1.16544	0.0170948	-0.369696	0.0646277
	-0.787982	-0.97843	-1.16642	-1.09617	-1.18856		-0.0267092	-0.97843	-1.16642	-1.09617	-1.18856
	1.17593	-0.859586	-0.0201354	-0.156421	-1.05314		1.68309	-0.859586	-0.0201354	-0.156421	-1.05314
	-1.5688	2.0429	0.614471	-0.367559	-0.302852		-1.32306	2.0429	0.614471	-0.367559	-0.302852
	1.2687	-0.00541977	-0.407782	-0.723523	0.378161		2.96602	-0.00541977	-0.407782	-0.723523	0.378161
	0.773446	-0.572711	-0.230138	-0.841395	0.982584		2.56467	-0.572711	-0.230138	-0.841395	0.982584
	-0.550359	-0.483871	0.852583	-0.475529	-0.299821		0.451975	-0.483871	0.852583	-0.475529	-0.299821
	-0.0206045	0.696088	1.08798	-0.252129	-1.13372		0.933555	0.696088	1.08798	-0.252129	-1.13372
	-1.39887	0.0456864	1.86608	-0.126189	0.921802		-1.41587	0.0456864	1.86608	-0.126189	0.921802
	1.45585	-0.0397476	0.774505	0.494778	0.0493289		2.20537	-0.0397476	0.774505	0.494778	0.0493289
	-0.577119	0.610081	-0.931274	-1.37234	-0.873604		-0.262869	0.610081	-0.931274	-1.37234	-0.873604
	-0.647851	-0.183297	-1.00208	-1.17848	-0.887728		-0.521126	-0.183297	-1.00208	-1.17848	-0.887728
	-0.757683	-0.0583766	0.239939	1.09759	0.169278		-0.86578	-0.0583766	0.239939	1.09759	0.169278
	0.0605282	0.427526	-1.69863	-1.22881	-0.418441		0.0726293	0.427526	-1.69863	-1.22881	-0.418441
	-0.0932857	-0.534966	0.664708	0.636968	-1.14784		0.771919	-0.534966	0.664708	0.636968	-1.14784
	-1.55052	-0.301675	-0.919525	-0.278123	0.613176		-1.97623	-0.301675	-0.919525	-0.278123	0.613176
	-0.960564	-0.354734	-1.1221	-1.55378	-1.64663		0.297304	-0.354734	-1.1221	-1.55378	-1.64663
	-1.1314	-0.657371	-0.569744	0.0704849	-0.246644		-1.05462	-0.657371	-0.569744	0.0704849	-0.246644
	0.525138	0.038444	-0.380959	-1.31326	-0.295464		0.112132	0.038444	-0.380959	-1.31326	-0.295464
	2.15078	-0.966376	-0.0824164	0.994261	-0.300404		-0.547076	-0.966376	-0.0824164	0.994261	-0.300404
	1.03323	-0.631285	-1.16429	-1.06641	-0.927758		2.11464	-0.631285	-1.16429	-1.06641	-0.927758
	-0.514097	0.336163	0.167292	-0.449975	-0.389177		-1.38721	0.336163	0.167292	-0.449975	-0.389177
	-0.945903	-0.341432	-2.59768	0.741891	0.014481		-0.444265	-0.341432	-2.59768	0.741891	0.014481
	-1.1424	-1.12832	-0.973887	-1.03827	-0.798305		-0.2825	-1.12832	-0.973887	-1.03827	-0.798305
	-0.663078	0.39374	0.21464	-0.676146	-0.546887		0.998401	0.39374	0.21464	-0.676146	-0.546887
	-1.04757	0.155396	0.360225	0.0464484	-0.122767		1.23075	0.155396	0.360225	0.0464484	-0.122767
	-0.745785	-0.424742	0.331332	-0.851107	-0.163887		-0.450037	-0.424742	0.331332	-0.851107	-0.163887
	0.382777	-0.662854	0.506195	-0.437305	-1.79023		1.44019	-0.662854	0.506195	-0.437305	-1.79023
	-0.722617	1.82525	-0.166675	-0.549116	-0.829511		-0.63335	1.82525	-0.166675	-0.549116	-0.829511
	1.15755	0.234258	0.499427	0.89844	0.477459		0.875134	0.234258	0.499427	0.89844	0.477459
	-0.224082	-0.0981991	1.63857	0.804062	0.334791		0.0355844	-0.0981991	1.63857	0.804062	0.334791
	-0.370535	1.35262	1.50558	0.888103	-0.546462		-0.722434	1.35262	1.50558	0.888103	-0.546462
	0.794004	1.25673	1.44129	-0.126128	0.383713		0.430572	1.25673	1.44129	-0.126128	0.383713
	0.600401	0.0790635	1.741	1.09019	1.94892		0.210423	0.0790635	1.741	1.09019	1.94892
	-1.13606	1.62337	1.97613	1.68562	2.30816		-1.10538	1.62337	1.97613	1.68562	2.30816
	-1.02486	-1.88817	0.0977725	-1.58329	-1.16363		-0.377167	-1.88817	0.0977725	-1.58329	-1.16363
	-0.830968	-0.38309	0.307409	0.42122	-0.895158		0.348019	-0.38309	0.307409	0.42122	-0.895158
	-0.248891	0.457565	1.46021	2.96303	2.62961		-0.0715649	0.457565	1.46021	2.96303	2.62961
	-0.75875	0.81046	1.79284	1.13353	0.46159		-0.999696	0.81046	1.79284	1.13353	0.46159
	1.27398	-0.419327	0.806522	-0.707571	-1.76239		1.85844	-0.419327	0.806522	-0.707571	-1.76239
	1.03417	0.527433	0.894586	1.38315	2.11162		0.200349	0.527433	0.894586	1.38315	2.11162
	-0.991655	0.778857	-0.34951	-0.264689	-1.68754		-0.491691	0.778857	-0.34951	-0.264689	-1.68754
	0.935786	0.285434	0.0631766	-0.380215	-0.76557		1.59038	0.285434	0.0631766	-0.380215	-0.76557
	4.03079	0.986084	1.20866	-0.261062	-0.569934		1.46941	0.986084	1.20866	-0.261062	-0.569934
	0.306501	-0.983086	-0.0710543	-0.979669	-0.116858		1.5582	-0.983086	-0.0710543	-0.979669	-0.116858
	-0.484184	0.546459	-0.561013	1.25538	1.53493		-0.00102468	0.546459	-0.561013	1.25538	1.53493
	-0.486525	-0.642418	-0.112091	0.535383	0.606171		0.229807	-0.642418	-0.112091	0.535383	0.606171
	0.262767	0.723744	0.494466	-0.229702	-0.552932		-0.251554	0.723744	0.494466	-0.229702	-0.552932
	1.50417	0.293051	0.227696	-1.51951	-1.57302		-0.807927	0.293051	0.227696	-1.51951	-1.57302
	-0.393133	2.06343	-0.0423499	-0.991972	-1.1823		-0.905026	2.06343	-0.0423499	-0.991972	-1.1823
	-1.04939	0.793498	0.47878	0.353478	0.913195		-0.535505	0.793498	0.47878	0.353478	0.913195
	-0.719263	-0.331899	0.416109	1.06132	1.63971		-0.930581	-0.331899	0.416109	1.06132	1.63971
	1.0205	-2.22906	-2.2064	-1.9152	-1.48411		0.744678	-2.22906	-2.2064	-1.9152	-1.48411
	-0.836251	-0.14252	-1.28185	0.24188	-0.491112		-0.599409	-0.14252	-1.28185	0.24188	-0.491112
	0.954405	-0.217558	-0.162578	1.4064	0.316879		1.34277	-0.217558	-0.162578	1.4064	0.316879
	0.605058	0.0515861	-0.0958135	0.972427	-0.685772		1.0886	0.0515861	-0.0958135	0.972427	-0.685772
	1.07671	1.25376	0.0743192	-0.465459	-0.0320443		2.40416	1.25376	0.0743192	-0.465459	-0.0320443
	-0.520191	1.469	0.277543	-1.80499	0.10506		-0.988023	1.469	0.277543	-1.80499	0.10506
	-0.330931	-0.992075	1.56639	1.06582	0.843166		0.0237758	-0.992075	1.56639	1.06582	0.843166
	-0.964794	-1.05608	-0.881248	-1.24183	-1.08936		-1.2053	-1.05608	-0.881248	-1.24183	-1.08936
	0.124823	0.425	0.509497	0.522381	0.396669		-0.179615	0.425	0.509497	0.522381	0.396669
	0.314244	-0.231175	0.342469	-0.535265	-1.6044		-0.412067	-0.231175	0.342469	-0.535265	-1.6044
	0.389605	0.495662	-0.748965	-0.71728	-1.29736		1.13976	0.495662	-0.748965	-0.71728	-1.29736
	0.279768	0.702025	0.193983	1.88656	1.81511		-0.472335	0.702025	0.193983	1.88656	1.81511
	1.42331	-1.53127	-0.750931	0.458887	0.479707		0.435437	-1.53127	-0.750931	0.458887	0.479707
	-0.252354	1.87565	2.01481	0.936479	0.946229		-0.030545	1.87565	2.01481	0.936479	0.946229
	-0.354323	-0.925659	0.437449	1.91323	1.29752		-0.170458	-0.925659	0.437449	1.91323	1.29752
	-0.20993	1.62125	3.23924	2.01884	1.61968		-0.143609	1.62125	3.23924	2.01884	1.61968
	-0.942781	1.7895	2.29786	0.316044	-0.955107		-0.147084	1.7895	2.29786	0.316044	-0.955107
	-0.102603	-1.38718	-0.77316	-0.0296765	-0.340388		1.03828	-1.38718	-0.77316	-0.0296765	-0.340388
	-0.409045	-0.45627	-0.0560194	-0.645889	-0.66065		0.864944	-0.45627	-0.0560194	-0.645889	-0.66065
	1.18859	-1.40302	0.437512	-0.0115818	-0.370475		-0.192561	-1.40302	0.437512	-0.0115818	-0.370475
	0.330059	0.229206	-0.679817	-1.65192	-0.759162		-1.72801	0.229206	-0.679817	-1.65192	-0.759162
	1.5523	0.115798	-0.543207	1.14413	0.126124		-0.258107	0.115798	-0.543207	1.14413	0.126124
	-0.0259637	-1.27324	-0.414443	0.584729	0.526625		0.289905	-1.27324	-0.414443	0.584729	0.526625
	0.814698	0.563329	0.262508	-0.435079	0.350977		-0.542282	0.563329	0.262508	-0.435079	0.350977
	-0.869192	0.328451	2.06158	1.32304	2.02049		-1.46831	0.328451	2.06158	1.32304	2.02049
	-1.356	1.2547	-0.316609	-0.686004	-0.226053		-0.917302	1.2547	-0.316609	-0.686004	-0.226053
	-0.021898	-1.68792	-1.50083	-1.06969	-0.933914		-0.493074	-1.68792	-1.50083	-1.06969	-0.933914
	-0.487368	-0.26095	-0.375915	-0.182371	-0.509061		-1.44258	-0.26095	-0.375915	-0.182371	-0.509061
	1.45407	0.947282	1.1481	0.275935	-0.930762		-1.06718	0.947282	1.1481	0.275935	-0.930762
	-0.813176	-0.703838	-2.48647	-0.0134431	0.633374		-0.516109	-0.703838	-2.48647	-0.0134431	0.633374
	-1.04924	-1.89334	-1.33171	-0.763173	-1.23907		-0.152313	-1.89334	-1.33171	-0.763173	-1.23907
	0.258471	0.203545	0.360856	0.486123	-0.663791		-0.889418	0.203545	0.360856	0.486123	-0.663791
	1.09042	-0.939324	-0.927578	0.805181	0.383535		-0.562017	-0.939324	-0.927578	0.805181	0.383535
	1.2593	2.13417	-0.965112	-0.521181	0.888764		0.261056	2.13417	-0.965112	-0.521181	0.888764
	-0.344447	-0.805542	-0.371998	0.29962	0.622304		0.0825341	-0.805542	-0.371998	0.29962	0.622304
	0.263334	-0.786895	-0.26013	-0.675107	-1.02925		1.78009	-0.786895	-0.26013	-0.675107	-1.02925
	0.974889	-2.11352	-0.591666	-0.275511	1.13989		0.186554	-2.11352	-0.591666	-0.275511	1.13989
	0.101489	-1.15425	-0.634919	-0.902323	-0.949311		1.34656	-1.15425	-0.634919	-0.902323	-0.949311
	1.5623	0.81909	-0.183086	1.28049	1.76687		0.0972428	0.81909	-0.183086	1.28049	1.76687
	1.37383	0.0908066	0.743392	-0.0857966	0.135163		0.298799	0.0908066	0.743392	-0.0857966	0.135163
	3.91191	0.574635	0.717601	1.04413	0.704457		1.47703	0.574635	0.717601	1.04413	0.704457
	1.62292	-1.19692	-1.50276	-0.36291	-0.204937		1.64107	-1.19692	-1.50276	-0.36291	-0.204937
	0.0184748	-0.979054	-1.78056	-0.932124	-1.06761		1.3189	-0.979054	-1.78056	-0.932124	-1.06761
	0.858815	-0.525104	0.317479	0.0432751	0.115112		-0.362505	-0.525104	0.317479	0.0432751	0.115112
	-0.72767	1.02479	-0.931197	-0.948659	-0.663798		-0.104714	1.02479	-0.931197	-0.948659	-0.663798
	-0.777978	-0.525844	-0.628103	0.324375	0.407001		0.340898	-0.525844	-0.628103	0.324375	0.407001
	1.91002	-1.2512	0.553152	0.419386	0.134683		1.09255	-1.2512	0.553152	0.419386	0.134683
	-0.93309	-2.6245	-1.63701	-0.975602	-0.0477255		0.20195	-2.6245	-1.63701	-0.975602	-0.0477255
	-0.782408	-0.9409	-1.21455	0.373774	-0.29428		-0.236334	-0.9409	-1.21455	0.373774	-0.29428
	-0.358288	-1.39892	-0.360878	0.294766	0.184579		1.04994	-1.39892	-0.360878	0.294766	0.184579
	0.933702	-0.352991	-0.204688	1.2204	-0.759362		1.37451	-0.352991	-0.204688	1.2204	-0.759362
	1.54495	0.388677	0.0822334	-0.376929	-0.289796		1.3347	0.388677	0.0822334	-0.376929	-0.289796
	-0.810602	-0.768369	-0.477385	-0.478405	-0.691237		-0.307778	-0.768369	-0.477385	-0.478405	-0.691237
	-0.183157	-1.01658	0.469753	-0.250505	-0.994224		-1.15543	-1.01658	0.469753	-0.250505	-0.994224
	-0.75334	-0.400403	-0.459035	-0.967007	-0.628322		-1.06453	-0.400403	-0.459035	-0.967007	-0.628322
	-0.789433	2.08937	-0.376902	0.135307	-0.0268645		0.127063	2.08937	-0.376902	0.135307	-0.0268645
	-0.725902	0.146825	-0.411378	1.26698	1.66341		0.644633	0.146825	-0.411378	1.26698	1.66341
	0.579019	0.437761	-0.485054	0.796644	0.406989		0.283499	0.437761	-0.485054	0.796644	0.406989
	0.146306	0.316147	-0.00285242	0.849549	0.288301		-0.0506521	0.316147	-0.00285242	0.849549	0.288301
	1.22965	-1.61434	-0.236263	0.200812	1.0264		0.236383	-1.61434	-0.236263	0.200812	1.0264
	-0.376129	1.17826	0.134049	-1.07728	-0.700016		0.176178	1.17826	0.134049	-1.07728	-0.700016
	-0.38967	1.73768	-0.12896	0.434596	0.587811		-1.07358	1.73768	-0.12896	0.434596	0.587811
	-0.140823	-0.610254	-1.25466	1.01262	0.245417		1.52546	-0.610254	-1.25466	1.01262	0.245417
	-0.300198	-0.363236	-0.697026	0.354272	0.693705		-0.0819949	-0.363236	-0.697026	0.354272	0.693705
	2.3518	0.981889	0.754284	1.76242	1.37886		0.373641	0.981889	0.754284	1.76242	1.37886
	-0.538618	0.236313	-1.39793	-2.51399	-1.48875		0.776087	0.236313	-1.39793	-2.51399	-1.48875
	1.012	0.906882	0.00519821	-0.45187	-0.818626		-0.454728	0.906882	0.00519821	-0.45187	-0.818626
	-1.52318	-0.87463	-1.28259	-2.77932	-1.73429		-1.23482	-0.87463	-1.28259	-2.77932	-1.73429
	0.0502282	0.168124	-0.142103	-1.01453	-0.643753		-0.766517	0.168124	-0.142103	-1.01453	-0.643753
	0.388183	0.571325	1.16241	0.544282	-0.0671785		-0.757471	0.571325	1.16241	0.544282	-0.0671785
	0.770331	-0.836656	0.187729	-1.1061	-1.05992		0.919427	-0.836656	0.187729	-1.1061	-1.05992
	-0.219631	-0.429645	-0.015324	0.786495	0.187829		-0.13049	-0.429645	-0.015324	0.786495	0.187829
	-1.22891	-1.67841	0.102644	-1.00052	-1.46641		-1.05962	-1.67841	0.102644	-1.00052	-1.46641
	-0.432384	0.172633	-1.90706	-1.73287	-1.74284		-0.975267	0.172633	-1.90706	-1.73287	-1.74284
	-0.864414	1.88213	0.538892	-1.14006	-0.681469		-0.689278	1.88213	0.538892	-1.14006	-0.681469
	-0.692992	0.951283	-0.540772	0.185942	0.850696		-0.336743	0.951283	-0.540772	0.185942	0.850696
	-1.13074	-0.478173	-0.95299	0.611855	0.425084		-1.86962	-0.478173	-0.95299	0.611855	0.425084
	0.0121361	0.166006	0.244896	0.301014	1.03885		-0.491089	0.166006	0.244896	0.301014	1.03885
	-1.19212	0.0202723	-0.206173	0.781684	0.881025		-1.09862	0.0202723	-0.206173	0.781684	0.881025
	-0.441316	1.28356	0.613701	-1.1816	-1.20483		-0.962293	1.28356	0.613701	-1.1816	-1.20483
	-0.204786	-0.601784	-0.0961951	0.465378	0.178677		-0.535789	-0.601784	-0.0961951	0.465378	0.178677
	-0.248099	-0.931113	0.449708	0.70254	1.09297		0.172067	-0.931113	0.449708	0.70254	1.09297
	-0.742061	2.10014	0.890835	1.45634	0.814678		-0.812517	2.10014	0.890835	1.45634	0.814678
	-0.526248	2.222	1.35827	-1.0949	0.614815		0.887984	2.222	1.35827	-1.0949	0.614815
	0.757538	0.852575	0.782445	-1.20302	0.699503		0.233093	0.852575	0.782445	-1.20302	0.699503
	-0.117046	0.658013	1.2167	-0.202986	-0.699404		-0.642343	0.658013	1.2167	-0.202986	-0.699404
	-1.05753	-0.533033	-1.21641	-0.117658	0.253151		-1.26638	-0.533033	-1.21641	-0.117658	0.253151
	-0.82885	0.506143	-1.41428	-0.259445	-0.0985221		-0.811072	0.506143	-1.41428	-0.259445	-0.0985221
	-0.732839	-0.627368	-0.287157	1.75798	1.86833		-1.3254	-0.627368	-0.287157	1.75798	1.86833
	-0.815103	-1.10471	-1.78194	0.77982	2.74448		-0.577449	-1.10471	-1.78194	0.77982	2.74448
	-0.866436	-0.978846	0.386224	-0.404822	1.57893		0.910977	-0.978846	0.386224	-0.404822	1.57893
	0.101869	-0.377536	0.689643	-1.46883	-1.62583		-0.288124	-0.377536	0.689643	-1.46883	-1.62583
	-0.653366	1.07345	2.25425	1.12907	1.34262		0.00190898	1.07345	2.25425	1.12907	1.34262
	-0.590695	-0.299502	-0.396817	1.28496	0.123107		-0.245528	-0.299502	-0.396817	1.28496	0.123107
	1.55424	0.138845	0.245965	0.423032	0.780957		0.907349	0.138845	0.245965	0.423032	0.780957
	-0.972345	0.511303	0.413992	1.4489	1.04608		-2.68795	0.511303	0.413992	1.4489	1.04608
	-0.922462	0.234402	-0.539698	-0.58109	0.800099		-1.1776	0.234402	-0.539698	-0.58109	0.800099
	0.48324	-0.0500002	0.256261	1.30719	0.185197		1.77412	-0.0500002	0.256261	1.30719	0.185197
	1.03808	-0.630514	1.36433	0.0817743	-0.347983		0.402999	-0.630514	1.36433	0.0817743	-0.347983
	0.547873	0.440669	-0.0435647	-0.137023	-0.992439		0.412163	0.440669	-0.0435647	-0.137023	-0.992439
	1.32406	0.138804	-0.0775281	-0.41332	0.99249		-0.578766	0.138804	-0.0775281	-0.41332	0.99249
	-0.826707	-0.649134	0.690455	-0.583025	-0.341654		0.552107	-0.649134	0.690455	-0.583025	-0.341654
	-0.0365338	1.03259	1.24266	0.309634	1.5979		-0.264259	1.03259	1.24266	0.309634	1.5979
	1.86874	2.88398	1.55189	0.0413652	-0.837799		-0.733938	2.88398	1.55189	0.0413652	-0.837799
	2.43446	-1.22075	-1.44465	-1.22196	-0.745004		2.26552	-1.22075	-1.44465	-1.22196	-0.745004
	2.78624	-1.55961	-1.29565	-2.55184	-1.17631		4.12733	-1.55961	-1.29565	-2.55184	-1.17631
	1.81437	0.437599	0.720546	-1.60172	-1.3636		0.869418	0.437599	0.720546	-1.60172	-1.3636
	0.678665	0.318625	0.808548	0.140982	-0.481839		0.868826	0.318625	0.808548	0.140982	-0.481839
	-0.935692	0.785554	0.093974	0.408961	-0.781311		-0.365966	0.785554	0.093974	0.408961	-0.781311
	1.76997	0.716824	0.554356	-1.94473	-2.16267		0.657127	0.716824	0.554356	-1.94473	-2.16267
	1.92347	-0.0908599	0.0695012	-0.400352	0.138941		0.245453	-0.0908599	0.0695012	-0.400352	0.138941
	-0.752847	-1.11688	-1.37216	-1.26522	-0.538869		-0.844767	-1.11688	-1.37216	-1.26522	-0.538869
	-0.163427	-0.527754	0.367192	0.376972	-1.00347		0.0160611	-0.527754	0.367192	0.376972	-1.00347
	-1.37309	1.54903	-0.166596	-0.613262	-0.397622		-0.867327	1.54903	-0.166596	-0.613262	-0.397622
	0.862451	-1.24379	-1.79551	-1.77921	-1.12978		1.02777	-1.24379	-1.79551	-1.77921	-1.12978
	-0.217512	-0.0786415	-0.857006	-1.52086	-0.504692		-0.311939	-0.0786415	-0.857006	-1.52086	-0.504692
	1.61014	-1.54778	-0.552509	-1.92972	-0.211275		1.17496	-1.54778	-0.552509	-1.92972	-0.211275
	-0.257724	-0.222148	-0.237605	0.0705946	0.332063		0.79676	-0.222148	-0.237605	0.0705946	0.332063
	-0.547107	-0.326754	-1.42293	-0.998921	-0.0229547		-0.213808	-0.326754	-1.42293	-0.998921	-0.0229547
	1.02053	-0.434709	-1.5499	-1.19303	-2.01218		0.035312	-0.434709	-1.5499	-1.19303	-2.01218
	0.685318	-0.127467	-0.188699	-0.0920778	-0.448428		2.39013	-0.127467	-0.188699	-0.0920778	-0.448428
	1.16585	0.737674	-0.0122145	-0.73718	0.723223		2.03697	0.737674	-0.0122145	-0.73718	0.723223
	0.450572	0.859126	2.24285	-0.830415	-0.457237		0.255738	0.859126	2.24285	-0.830415	-0.457237
	0.898338	0.865687	0.818389	-0.10655	0.775985		0.870723	0.865687	0.818389	-0.10655	0.775985
	-0.0836031	0.383554	1.6711	0.13643	0.766364		-0.0966269	0.383554	1.6711	0.13643	0.766364
	-0.220649	1.10698	-0.0307947	2.39087	1.83451		1.35638	1.10698	-0.0307947	2.39087	1.83451
	-0.257214	0.173969	-0.273578	-0.740901	-1.00802		0.40778	0.173969	-0.273578	-0.740901	-1.00802
	-0.958365	0.94922	1.51261	0.553279	1.04615		-0.7722	0.94922	1.51261	0.553279	1.04615
	1.3504	-0.694564	0.289538	1.43076	-0.116936		1.07065	-0.694564	0.289538	1.43076	-0.116936
	-2.55964	-1.30118	-1.6828	-0.334232	-0.252317		-3.32338	-1.30118	-1.6828	-0.334232	-0.252317
	0.166314	-0.544315	-0.726088	-0.464271	0.534842		1.41859	-0.544315	-0.726088	-0.464271	0.534842
	1.90249	-0.344443	0.201266	0.668274	0.519538		1.46028	-0.344443	0.201266	0.668274	0.519538
	-0.0122605	0.40353	0.857052	-0.347691	-1.14648		-0.0100038	0.40353	0.857052	-0.347691	-1.14648
	1.1131	0.875238	0.423865	0.414473	-1.24163		2.07414	0.875238	0.423865	0.414473	-1.24163
	0.921044	-0.0126295	-0.704494	-1.15497	-0.325764		2.43489	-0.0126295	-0.704494	-1.15497	-0.325764
	0.152536	0.595873	-0.215157	-0.831223	0.0128821		0.983317	0.595873	-0.215157	-0.831223	0.0128821
	-0.264734	-0.198588	-0.427186	-0.205023	-0.0504614		0.109397	-0.198588	-0.427186	-0.205023	-0.0504614
	0.20579	1.19248	0.401093	0.614138	1.3065		2.4109	1.19248	0.401093	0.614138	1.3065
	0.36615	0.32592	1.53041	0.526935	-0.641355		0.133032	0.32592	1.53041	0.526935	-0.641355
	-0.386135	0.962039	0.0726279	0.950098	1.47932		1.51362	0.962039	0.0726279	0.950098	1.47932
	-0.903471	0.953279	-0.201732	2.82859	0.422731		0.249262	0.953279	-0.201732	2.82859	0.422731
	-1.12337	1.49396	1.51995	1.29424	1.30339		-1.85338	1.49396	1.51995	1.29424	1.30339
	-0.543641	0.127932	0.460563	-1.2739	-1.28285		-0.79449	0.127932	0.460563	-1.2739	-1.28285
	-0.119076	-0.406274	0.79491	1.30044	1.1937		0.11322	-0.406274	0.79491	1.30044	1.1937
	2.70365	-0.166635	0.262009	0.797426	1.48466		0.742022	-0.166635	0.262009	0.797426	1.48466
	-0.0641065	0.475439	-0.106961	-0.456014	-0.845812		-0.637968	0.475439	-0.106961	-0.456014	-0.845812
	0.164291	0.813089	0.101309	0.897576	0.539937		0.578232	0.813089	0.101309	0.897576	0.539937
	0.894542	-1.2214	-0.622356	0.0167979	-1.10128		0.723826	-1.2214	-0.622356	0.0167979	-1.10128
	0.892592	-0.201756	-0.21572	1.65171	0.439551		0.970707	-0.201756	-0.21572	1.65171	0.439551
	-0.599191	0.870856	-0.53682	0.205993	0.576465		0.313324	0.870856	-0.53682	0.205993	0.576465
	-0.0418296	-0.0856112	0.125991	0.194463	0.909514		0.425607	-0.0856112	0.125991	0.194463	0.909514
	-0.794302	-0.416434	-0.327085	0.568704	0.215181		-0.621407	-0.416434	-0.327085	0.568704	0.215181
	-0.506407	0.502958	-0.319534	1.72802	1.25076		-0.806401	0.502958	-0.319534	1.72802	1.25076
	0.758812	2.3649	1.68166	-0.828972	-0.553552		1.64936	2.3649	1.68166	-0.828972	-0.553552
	-0.610855	-1.55412	-0.923266	-0.218942	1.8813		-0.37277	-1.55412	-0.923266	-0.218942	1.8813
	1.2337	-0.512834	-0.0169899	-1.87897	-2.00417		-0.278456	-0.512834	-0.0169899	-1.87897	-2.00417
	-0.6003	-0.262836	-0.881927	-0.587352	-1.16765		-1.12856	-0.262836	-0.881927	-0.587352	-1.16765
	1.59222	-0.65009	-1.27091	-2.09775	-1.8035		0.698075	-0.65009	-1.27091	-2.09775	-1.8035
	1.28011	-0.158414	-0.0535937	-0.274566	0.23627		0.318791	-0.158414	-0.0535937	-0.274566	0.23627
	-0.0579591	-1.87281	-1.2042	-0.790439	-0.118199		-1.0934	-1.87281	-1.2042	-0.790439	-0.118199
	0.0894885	0.817733	1.34196	0.768026	0.15694		-0.118151	0.817733	1.34196	0.768026	0.15694
	0.747042	-1.46833	-0.923232	-1.65532	0.199729		1.74394	-1.46833	-0.923232	-1.65532	0.199729
	-1.11205	-1.80054	-2.02815	-1.10075	-0.701418		-0.876113	-1.80054	-2.02815	-1.10075	-0.701418
	-1.12718	-1.25825	-1.01559	-0.671988	0.00956248		-0.638596	-1.25825	-1.01559	-0.671988	0.00956248
	0.371129	-0.28994	-1.03131	-0.96596	-0.0772765		-0.60816	-0.28994	-1.03131	-0.96596	-0.0772765
	2.26287	-0.793569	-0.495386	0.174324	-1.07212		0.842264	-0.793569	-0.495386	0.174324	-1.07212
	0.269516	0.527211	0.968862	0.328919	1.67756		-0.310447	0.527211	0.968862	0.328919	1.67756
	0.343509	0.457727	1.61188	1.07865	0.750298		0.326883	0.457727	1.61188	1.07865	0.750298
	-0.256886	0.533156	0.251026	-0.807544	0.0502746		-0.976015	0.533156	0.251026	-0.807544	0.0502746
	-0.742521	0.796672	1.47765	0.0710283	0.397776		0.769186	0.796672	1.47765	0.0710283	0.397776
	0.0519142	0.465055	-0.842683	-1.49611	-0.539125		-0.0908155	0.465055	-0.842683	-1.49611	-0.539125
	-0.215307	0.846651	-0.602171	0.914265	0.684224		-1.108	0.846651	-0.602171	0.914265	0.684224
	0.825161	1.36023	0.656663	0.534227	-0.191323		-0.0108228	1.36023	0.656663	0.534227	-0.191323
	0.284372	-0.760782	-1.80461	-0.31581	-0.543212		0.644577	-0.760782	-1.80461	-0.31581	-0.543212
	0.620237	1.22379	0.396253	0.771234	-0.451983		-0.0326673	1.22379	0.396253	0.771234	-0.451983
	-0.825819	-0.52762	1.82441	0.245504	1.61755		0.167781	-0.52762	1.82441	0.245504	1.61755
	-0.178364	-0.525245	-1.97595	-1.10397	-0.0393025		0.693702	-0.525245	-1.97595	-1.10397	-0.0393025
	0.402208	1.13296	0.808464	-0.063424	0.184199		1.44122	1.13296	0.808464	-0.063424	0.184199
	-0.463994	-1.47134	-1.92378	-1.39421	-1.60762		-0.734989	-1.47134	-1.92378	-1.39421	-1.60762
	-0.212979	0.334985	0.398829	1.3852	1.89257		0.0586043	0.334985	0.398829	1.3852	1.89257
	-0.176712	-1.67778	-0.261735	0.513051	0.0423306		-0.604488	-1.67778	-0.261735	0.513051	0.0423306
	-0.890657	0.164631	-0.219997	-0.48185	0.504557		0.352289	0.164631	-0.219997	-0.48185	0.504557
	-0.274519	0.207238	-0.628091	0.167545	0.0674778		1.75718	0.207238	-0.628091	0.167545	0.0674778
	-0.0660243	-2.48555	-0.412549	0.183932	0.363733		-0.952974	-2.48555	-0.412549	0.183932	0.363733
	-0.41417	-0.582915	0.57038	0.228675	-0.519392		-1.04189	-0.582915	0.57038	0.228675	-0.519392
	-0.87415	-0.890577	0.781728	-0.513026	-0.998865		-0.303043	-0.890577	0.781728	-0.513026	-0.998865
	-0.737327	-0.532624	-0.625367	1.04082	0.0600299		-0.320378	-0.532624	-0.625367	1.04082	0.0600299
	2.22395	-0.300658	0.0720987	-0.779177	0.337944		0.235569	-0.300658	0.0720987	-0.779177	0.337944
	-0.387342	0.760848	-0.00889211	0.0477853	1.49053		-0.862936	0.760848	-0.00889211	0.0477853	1.49053
	0.497597	0.113132	0.172843	1.28842	2.41122		1.50005	0.113132	0.172843	1.28842	2.41122
	-1.16234	0.791586	0.0173732	0.609338	1.17761		-0.962753	0.791586	0.0173732	0.609338	1.17761
	-0.278084	1.15773	0.30753	0.506074	0.0352359		0.249721	1.15773	0.30753	0.506074	0.0352359
	-0.0715358	1.42373	1.28006	1.04242	1.68564		-0.570923	1.42373	1.28006	1.04242	1.68564
	1.00896	1.33836	1.17113	1.97597	1.86812		-0.561406	1.33836	1.17113	1.97597	1.86812
	0.937444	1.41025	0.917653	-0.299089	-0.959849		0.51635	1.41025	0.917653	-0.299089	-0.959849
	0.652647	0.403133	0.238409	-0.457012	-3.40831		1.90856	0.403133	0.238409	-0.457012	-3.40831
	-0.863479	0.412631	0.674719	0.966001	0.388705		0.96236	0.412631	0.674719	0.966001	0.388705
	-0.731906	-0.675756	-0.795056	-0.674348	-0.906304		0.431905	-0.675756	-0.795056	-0.674348	-0.906304
	-0.855441	0.798556	-0.0565136	-0.406133	-0.611281		0.0157117	0.798556	-0.0565136	-0.406133	-0.611281
	-0.498166	0.169791	-0.982508	-2.05573	-1.53535		-1.02465	0.169791	-0.982508	-2.05573	-1.53535
	-0.141682	-0.233437	-0.030314	0.170972	-0.334736		-0.231847	-0.233437	-0.030314	0.170972	-0.334736
	-0.583996	-0.128017	-0.244274	0.417434	-0.0208617		-0.699771	-0.128017	-0.244274	0.417434	-0.0208617
	0.180513	-2.72176	-0.202318	-0.385699	-0.135196		0.335	-2.72176	-0.202318	-0.385699	-0.135196
	-0.212934	1.02529	-0.58144	0.173848	-1.53764		-0.84645	1.02529	-0.58144	0.173848	-1.53764
	-1.0473	0.531909	-1.98555	-0.247624	0.718597		-0.483862	0.531909	-1.98555	-0.247624	0.718597
	0.193238	-1.26099	-0.200775	-1.06183	-0.612513		-1.00324	-1.26099	-0.200775	-1.06183	-0.612513
	-0.0523455	0.755446	0.499569	-1.03813	-0.750991		1.12598	0.755446	0.499569	-1.03813	-0.750991
	-1.10363	-0.105436	-2.1702	-0.811528	-0.348277		-0.604204	-0.105436	-2.1702	-0.811528	-0.348277
	-0.140728	-0.666643	-1.34867	-1.37172	-1.51517		0.679288	-0.666643	-1.34867	-1.37172	-1.51517
	2.67037	-0.468787	-0.938698	-1.91103	-2.4675		-0.396957	-0.468787	-0.938698	-1.91103	-2.4675
	1.48667	0.515105	0.393422	0.022712	0.235065		-0.462334	0.515105	0.393422	0.022712	0.235065
	-0.0966091	-0.198182	0.872119	0.504051	-0.697793		1.09244	-0.198182	0.872119	0.504051	-0.697793
	-1.41077	0.163033	-0.0559271	-0.274376	1.041		-0.752289	0.163033	-0.0559271	-0.274376	1.041
	-0.154308	-0.39291	1.09672	-1.39254	-1.49887		-0.964958	-0.39291	1.09672	-1.39254	-1.49887
	-0.797612	0.194491	0.122165	-0.590043	-0.591395		-0.301288	0.194491	0.122165	-0.590043	-0.591395
	-1.10816	0.600957	0.751669	1.0668	-0.665783		-1.03138	0.600957	0.751669	1.0668	-0.665783
	-0.261742	0.00634975	1.078	1.56581	0.867439		-0.0483194	0.00634975	1.078	1.56581	0.867439
	-1.4855	-0.24862	0.484845	-0.307704	-0.523588		-0.414063	-0.24862	0.484845	-0.307704	-0.523588
	-0.657307	-0.0517535	0.906003	0.438772	0.224057		-0.0531528	-0.0517535	0.906003	0.438772	0.224057
	-0.797664	-0.854739	0.248632	0.927681	0.41319		-0.28129	-0.854739	0.248632	0.927681	0.41319
	-0.878664	-0.13976	0.947667	0.871547	0.75638		-0.14804	-0.13976	0.947667	0.871547	0.75638
	0.552128	0.0553017	-3.66608	-1.00003	-0.306497		-1.03047	0.0553017	-3.66608	-1.00003	-0.306497
	-0.665606	-0.821498	-0.276404	1.06444	1.02826		-1.01302	-0.821498	-0.276404	1.06444	1.02826
	-1.10905	0.71528	0.709401	1.36485	0.785137		-1.09023	0.71528	0.709401	1.36485	0.785137
	-1.52543	-1.01642	1.07839	0.225928	0.464596		-0.944324	-1.01642	1.07839	0.225928	0.464596
	1.21662	0.367094	0.745643	-0.802581	-1.18129		0.0874887	0.367094	0.745643	-0.802581	-1.18129
	-1.22873	-1.95276	-0.569623	-0.704999	-0.746811		-1.15583	-1.95276	-0.569623	-0.704999	-0.746811
	-0.99997	-1.56908	-0.732047	0.383411	0.40663		-1.02813	-1.56908	-0.732047	0.383411	0.40663
	-0.818492	-0.384949	-2.10558	-0.504728	-0.715026		-0.422362	-0.384949	-2.10558	-0.504728	-0.715026
	-0.125788	-0.609471	-0.188418	-0.794135	-0.677162		-0.919725	-0.609471	-0.188418	-0.794135	-0.677162
	-0.790131	0.111533	0.688051	0.20783	0.00393739		-0.901719	0.111533	0.688051	0.20783	0.00393739
	-1.3594	0.869636	0.480588	0.116739	1.03293		-0.784502	0.869636	0.480588	0.116739	1.03293
	1.79625	-0.862989	-0.451009	0.989748	-0.1459		-0.669447	-0.862989	-0.451009	0.989748	-0.1459
	1.08372	-2.75197	-0.780108	1.00822	-0.868474		-0.0188733	-2.75197	-0.780108	1.00822	-0.868474
	-1.38428	0.383134	0.176037	0.988643	1.60814		-0.962863	0.383134	0.176037	0.988643	1.60814
	0.0591902	-0.12229	0.380465	1.53474	1.08049		-0.57125	-0.12229	0.380465	1.53474	1.08049
	-0.0813377	-0.800578	-0.429911	-0.173371	1.28859		-1.00668	-0.800578	-0.429911	-0.173371	1.28859
	-0.510925	-2.68288	-0.641043	-0.278511	0.055929		-0.534945	-2.68288	-0.641043	-0.278511	0.055929
	-0.591146	2.03121	0.242453	-0.0217633	0.605708		-1.22263	2.03121	0.242453	-0.0217633	0.605708
	-0.280923	0.673111	1.9992	1.91608	1.60668		-0.761469	0.673111	1.9992	1.91608	1.60668
	-0.543825	1.55916	-1.46103	0.411745	-0.220922		-0.868504	1.55916	-1.46103	0.411745	-0.220922
	0.373532	1.08081	1.26031	0.352841	1.43817		1.12799	1.08081	1.26031	0.352841	1.43817
	1.97349	1.5539	-0.88589	-0.138805	-0.0436906		-0.885071	1.5539	-0.88589	-0.138805	-0.0436906
	-1.19746	-0.706995	-0.0658636	-0.956857	-1.13506		0.076587	-0.706995	-0.0658636	-0.956857	-1.13506
	-0.425761	0.461865	0.828942	1.75615	1.68551		-0.920707	0.461865	0.828942	1.75615	1.68551
	-0.43018	0.0171715	1.15797	0.311049	-0.688989		-0.837252	0.0171715	1.15797	0.311049	-0.688989
	-1.28091	-1.25021	-1.02879	0.27432	-0.439484		0.0467627	-1.25021	-1.02879	0.27432	-0.439484
	0.61672	-1.82027	-0.83622	-0.153599	-0.132875		-0.540024	-1.82027	-0.83622	-0.153599	-0.132875
	-0.708353	-1.43146	-0.632778	0.397321	-0.592451		1.26165	-1.43146	-0.632778	0.397321	-0.592451
	0.73486	0.711578	1.49997	2.07467	0.927164		0.921395	0.711578	1.49997	2.07467	0.927164
	-0.87014	0.0400905	-0.355115	0.767438	0.00337103		0.137569	0.0400905	-0.355115	0.767438	0.00337103
	0.394379	1.23681	2.07789	0.335456	0.0687447		-0.371945	1.23681	2.07789	0.335456	0.0687447
	-1.04924	1.22222	2.04545	-0.108094	0.60723		-1.032	1.22222	2.04545	-0.108094	0.60723
	0.560829	0.466005	1.36067	2.38206	0.395903		-0.653829	0.466005	1.36067	2.38206	0.395903
	-1.10638	1.22634	0.530139	0.11647	-0.16115		-1.01006	1.22634	0.530139	0.11647	-0.16115
	-1.11166	-0.80938	-0.33584	0.60172	1.13552		-1.35914	-0.80938	-0.33584	0.60172	1.13552
	-1.35346	1.25122	-0.471022	1.66898	1.30598		-0.327238	1.25122	-0.471022	1.66898	1.30598
	-1.30508	0.045714	0.393613	-0.0928182	0.829577		-1.02008	0.045714	0.393613	-0.0928182	0.829577
	-1.18046	-0.8278	-1.28507	-2.17145	-0.411478		0.139372	-0.8278	-1.28507	-2.17145	-0.411478
	0.280569	-1.12625	-0.373035	0.768294	0.513038		-0.776005	-1.12625	-0.373035	0.768294	0.513038
	-0.480065	1.66557	0.0368083	-0.437231	0.477755		-0.7676	1.66557	0.0368083	-0.437231	0.477755
	-0.629821	0.682994	0.118793	0.630846	0.263583		-0.733833	0.682994	0.118793	0.630846	0.263583
	0.070927	0.095184	-0.177508	-0.399607	0.735767		1.20799	0.095184	-0.177508	-0.399607	0.735767
	0.414893	-0.00628901	-0.742054	-2.27223	-2.2141		-0.89345	-0.00628901	-0.742054	-2.27223	-2.2141
	-0.775603	0.657096	0.58586	-0.698941	-0.878779		-0.332116	0.657096	0.58586	-0.698941	-0.878779
	-0.360216	-0.136534	0.315413	-0.445327	-0.120121		0.635534	-0.136534	0.315413	-0.445327	-0.120121
	-0.143483	-1.27929	0.591194	-0.576085	-0.0365851		-0.986361	-1.27929	0.591194	-0.576085	-0.0365851
	0.86092	-0.56977	-2.16678	-1.65948	-0.0770239		2.65715	-0.56977	-2.16678	-1.65948	-0.0770239
	2.93404	-1.20236	1.20086	-0.561378	0.62948		1.1748	-1.20236	1.20086	-0.561378	0.62948
	-0.193178	0.845046	-1.21143	0.724865	0.31142		-0.0299299	0.845046	-1.21143	0.724865	0.31142
	-1.39986	-0.750953	-0.253188	-0.397269	-0.458513		-0.474477	-0.750953	-0.253188	-0.397269	-0.458513
	2.78326	-0.932091	1.54094	0.121257	0.232976		0.765599	-0.932091	1.54094	0.121257	0.232976
	0.261941	-0.41488	0.752983	0.560898	0.759595		-0.297004	-0.41488	0.752983	0.560898	0.759595
	-0.00066285	2.32683	-0.378342	0.143624	-1.08357		-0.0560083	2.32683	-0.378342	0.143624	-1.08357
	-0.330824	-0.701022	-0.279917	-0.652434	-0.443187		1.08774	-0.701022	-0.279917	-0.652434	-0.443187
	-0.816035	0.460266	0.475706	-0.356538	-0.808987		0.748286	0.460266	0.475706	-0.356538	-0.808987
	-0.54139	0.354273	-0.00736151	0.911067	1.0013		-0.604119	0.354273	-0.00736151	0.911067	1.0013
	-0.109872	-0.539843	-1.86242	-0.67824	0.580426		0.799361	-0.539843	-1.86242	-0.67824	0.580426
	0.933371	0.165582	0.457754	0.00246085	-0.0460519		1.29849	0.165582	0.457754	0.00246085	-0.0460519
	0.29989	1.60257	1.56265	-0.319945	0.04514		-0.1926	1.60257	1.56265	-0.319945	0.04514
	-1.4726	-0.970561	-0.209896	-0.81557	-1.2409		-0.0962324	-0.970561	-0.209896	-0.81557	-1.2409
	-0.0606928	2.06514	0.87631	0.452419	0.736553		-0.811586	2.06514	0.87631	0.452419	0.736553
	-1.07422	-0.560956	0.703676	-0.860126	-0.634991		1.05591	-0.560956	0.703676	-0.860126	-0.634991
	-0.62964	1.18896	0.242894	1.06244	0.90858		-1.11944	1.18896	0.242894	1.06244	0.90858
	2.46101	2.34997	0.828701	0.324436	1.5544		1.9266	2.34997	0.828701	0.324436	1.5544
	0.15301	0.678292	0.931669	-0.146075	-1.14014		1.67088	0.678292	0.931669	-0.146075	-1.14014
	0.125436	-1.48281	-1.36836	-0.656221	-0.443138		-0.278409	-1.48281	-1.36836	-0.656221	-0.443138
	-0.00480572	-1.71172	-0.669617	-0.55428	1.05979		0.328153	-1.71172	-0.669617	-0.55428	1.05979
	-0.994186	-0.796395	-1.89688	-0.145882	0.0525893		-0.918457	-0.796395	-1.89688	-0.145882	0.0525893
	-0.0949974	-1.32236	-0.724734	-0.531819	-0.975972		-0.501187	-1.32236	-0.724734	-0.531819	-0.975972
	0.0595323	0.166799	-0.413785	0.12288	-0.691109		0.321711	0.166799	-0.413785	0.12288	-0.691109
	0.358079	-0.225182	-0.134049	-1.12764	-0.989618		0.887572	-0.225182	-0.134049	-1.12764	-0.989618
	-0.162291	0.479594	-0.219933	0.640335	0.621571		-0.524091	0.479594	-0.219933	0.640335	0.621571
	0.485633	-0.442821	-1.73693	-1.92218	-2.1712		-0.124165	-0.442821	-1.73693	-1.92218	-2.1712
	-0.579072	-2.05643	-3.48566	-1.24973	-2.03153		0.82131	-2.05643	-3.48566	-1.24973	-2.03153
	0.0742885	-1.96567	0.332232	-1.13611	-1.00739		-0.160866	-1.96567	0.332232	-1.13611	-1.00739
	0.0170855	-0.530831	-0.214939	-1.3317	-0.583491		-0.660415	-0.530831	-0.214939	-1.3317	-0.583491
	0.465056	0.453046	-0.489545	-0.0286662	0.639033		-0.694199	0.453046	-0.489545	-0.0286662	0.639033
	0.784334	-0.897553	-1.5051	-1.1694	0.549572		0.453617	-0.897553	-1.5051	-1.1694	0.549572
	-1.35645	-1.90431	-0.367374	0.126099	-3.47556		-0.469438	-1.90431	-0.367374	0.126099	-3.47556
	-0.16819	1.58744	0.588912	1.26792	1.03761		-0.757662	1.58744	0.588912	1.26792	1.03761
	0.993761	0.786488	-0.210034	0.78262	0.530913		-0.657179	0.786488	-0.210034	0.78262	0.530913
	0.0263449	0.748404	0.32656	1.39314	1.70217		-0.873645	0.748404	0.32656	1.39314	1.70217
	0.427586	0.896527	-0.78117	0.75039	0.945366		0.646833	0.896527	-0.78117	0.75039	0.945366
	-1.19029	-0.719581	-0.274912	0.151777	0.0344833		0.804607	-0.719581	-0.274912	0.151777	0.0344833
	1.3725	-0.00803947	0.570278	0.143795	0.901739		0.0780152	-0.00803947	0.570278	0.143795	0.901739
	-0.463615	-1.07213	-0.255855	0.0225368	-0.234185		-0.265854	-1.07213	-0.255855	0.0225368	-0.234185
	-0.250178	-0.118972	0.813888	0.606023	0.275251		1.70346	-0.118972	0.813888	0.606023	0.275251
	-0.927225	1.03187	-1.05096	-0.251277	0.292452		-1.15244	1.03187	-1.05096	-0.251277	0.292452
	1.0099	0.345608	1.69494	0.71399	0.59982		-0.150958	0.345608	1.69494	0.71399	0.59982
	-0.0508102	0.406208	0.519041	1.30489	1.13398		-0.136087	0.406208	0.519041	1.30489	1.13398
	-0.207383	1.02442	1.1464	1.05959	0.964642		-0.593079	1.02442	1.1464	1.05959	0.964642
	-0.2311	1.17352	0.298097	1.6048	2.0543		-1.25582	1.17352	0.298097	1.6048	2.0543
	-0.987146	-0.486875	0.781859	0.420565	-0.751558		-1.31545	-0.486875	0.781859	0.420565	-0.751558
	-1.16199	0.305128	1.83809	-0.159834	-0.167348		-0.390337	0.305128	1.83809	-0.159834	-0.167348
	-0.149905	2.76515	1.87759	0.941515	0.0696069		1.26362	2.76515	1.87759	0.941515	0.0696069
	-0.0624698	-0.0415895	0.759128	1.07897	1.52402		0.776541	-0.0415895	0.759128	1.07897	1.52402
	0.0222681	0.698107	0.785902	-0.183194	-1.1439		-0.927582	0.698107	0.785902	-0.183194	-1.1439
	-0.193996	0.00959798	0.357442	0.7236	-0.40016		-1.02151	0.00959798	0.357442	0.7236	-0.40016
	0.442861	-1.11825	-0.0268336	-0.26209	-0.761843		-1.04006	-1.11825	-0.0268336	-0.26209	-0.761843
	-0.539775	1.29375	0.000946554	1.58723	1.24594		0.708479	1.29375	0.000946554	1.58723	1.24594
	-0.111207	1.66793	-0.0914883	-0.161187	-0.516987		-0.879882	1.66793	-0.0914883	-0.161187	-0.516987
	-0.636488	-0.491608	-0.40706	-0.663328	-1.29712		-0.145099	-0.491608	-0.40706	-0.663328	-1.29712
	1.65894	-1.47238	-1.42731	-1.34148	-1.62538		0.287445	-1.47238	-1.42731	-1.34148	-1.62538
	0.413324	-0.00516939	-1.06888	0.436199	-0.10411		-0.0962934	-0.00516939	-1.06888	0.436199	-0.10411
	-2.72661	0.0531284	-1.23322	-0.240936	-0.19722		-3.42199	0.0531284	-1.23322	-0.240936	-0.19722
	0.0513451	0.637053	-0.0734347	-0.469421	0.0754597		0.888376	0.637053	-0.0734347	-0.469421	0.0754597
	0.814806	-1.72721	-1.60777	-0.725076	-0.445599		0.760824	-1.72721	-1.60777	-0.725076	-0.445599
	0.471293	-1.59622	0.0310929	0.491828	-0.622743		2.27256	-1.59622	0.0310929	0.491828	-0.622743
	0.257875	-1.34375	-1.65039	0.339216	-0.255282		-0.69936	-1.34375	-1.65039	0.339216	-0.255282
	-0.583501	-0.0410578	0.388934	0.651643	-0.0873609		-0.906269	-0.0410578	0.388934	0.651643	-0.0873609
	2.5529	-1.66476	-0.326634	-0.627829	-1.49152		1.10921	-1.66476	-0.326634	-0.627829	-1.49152
	0.959771	-0.119609	-0.212396	-0.699482	-0.291837		0.508169	-0.119609	-0.212396	-0.699482	-0.291837
	-0.497916	-0.72247	-1.51864	-1.45214	-0.240861		0.698498	-0.72247	-1.51864	-1.45214	-0.240861
	-0.97642	-0.584647	0.941144	-0.17838	-0.647429		-1.05401	-0.584647	0.941144	-0.17838	-0.647429
	-0.0387641	0.381519	-0.214789	0.0717487	0.016131		0.543743	0.381519	-0.214789	0.0717487	0.016131
	-0.35709	-0.902512	-1.34013	-1.33178	-0.735534		0.849499	-0.902512	-1.34013	-1.33178	-0.735534
	-0.0121383	-0.847743	0.0417492	-0.943974	-0.329545		-0.0330146	-0.847743	0.0417492	-0.943974	-0.329545
	1.72708	-0.155978	-1.86586	-1.50661	-1.26937		1.38893	-0.155978	-1.86586	-1.50661	-1.26937
	0.469087	1.1188	0.919587	1.22572	0.838936		-0.367678	1.1188	0.919587	1.22572	0.838936
	0.29799	-0.616147	-0.695356	-0.398201	-0.472201		-0.931239	-0.616147	-0.695356	-0.398201	-0.472201
	1.47383	0.200476	-0.0525504	-0.10397	-0.995051		0.637264	0.200476	-0.0525504	-0.10397	-0.995051
	-1.44373	-0.0014143	2.15469	0.780813	1.87583		-1.20017	-0.0014143	2.15469	0.780813	1.87583
	0.163356	1.67816	1.15481	0.607039	0.525401		-0.667133	1.67816	1.15481	0.607039	0.525401
	-0.926015	-0.146952	0.895635	1.38718	1.4633		-0.582536	-0.146952	0.895635	1.38718	1.4633
	1.16275	0.87127	0.736164	1.2169	0.352646		1.36605	0.87127	0.736164	1.2169	0.352646
	0.259402	0.561711	1.33491	1.34845	-0.108256		1.48934	0.561711	1.33491	1.34845	-0.108256
	-0.0994496	1.4053	0.905424	0.514921	0.409634		0.996083	1.4053	0.905424	0.514921	0.409634
	-0.218895	0.316672	2.08179	2.29069	1.37169		0.133307	0.316672	2.08179	2.29069	1.37169
	-0.907275	0.863759	0.0991617	0.203808	0.038403		0.532994	0.863759	0.0991617	0.203808	0.038403
	-0.920218	-1.02579	0.134771	0.899418	0.51619		-2.0834	-1.02579	0.134771	0.899418	0.51619
	-0.532936	-0.178542	-0.165296	-2.715	-1.47436		-1.57848	-0.178542	-0.165296	-2.715	-1.47436
	-0.619522	-0.737974	-3.29819	-1.54074	-2.37113		-0.64991	-0.737974	-3.29819	-1.54074	-2.37113
	1.53195	-1.50715	0.510566	0.467308	0.808787		0.557845	-1.50715	0.510566	0.467308	0.808787
	-1.41574	1.10439	0.792139	0.663869	1.04827		-0.799802	1.10439	0.792139	0.663869	1.04827
	-1.61018	-1.72912	0.352115	0.694933	-0.725121		-1.00049	-1.72912	0.352115	0.694933	-0.725121
	-0.0552091	-0.326649	0.150081	-1.25635	-1.07143		-0.538852	-0.326649	0.150081	-1.25635	-1.07143
	-0.0465053	-1.1463	0.461663	0.953432	0.393394		0.557537	-1.1463	0.461663	0.953432	0.393394
	-0.00926002	-0.768552	-0.48626	-1.14355	-0.24184		-0.672584	-0.768552	-0.48626	-1.14355	-0.24184
	0.287196	0.501016	-1.38701	-0.0749347	-0.496065		0.872045	0.501016	-1.38701	-0.0749347	-0.496065
	1.2204	-0.0159356	-0.12939	-0.45895	0.516769		1.78545	-0.0159356	-0.12939	-0.45895	0.516769
	-0.581516	0.685634	-1.19331	0.590175	2.17885		1.28658	0.685634	-1.19331	0.590175	2.17885
	-0.662847	0.409683	0.61072	-0.338635	0.434753		-1.22173	0.409683	0.61072	-0.338635	0.434753
	-0.011876	-0.738248	0.2519	-0.638434	-0.532989		-0.521536	-0.738248	0.2519	-0.638434	-0.532989
	1.75683	0.677596	-0.311113	0.577586	0.773493		2.05909	0.677596	-0.311113	0.577586	0.773493
	0.0647578	-0.0949659	0.631494	0.694368	1.335		-0.599127	-0.0949659	0.631494	0.694368	1.335
	-1.05237	1.6479	0.26518	-0.0700106	-0.673494		-1.30135	1.6479	0.26518	-0.0700106	-0.673494
	-1.07164	0.489488	0.900608	-0.458665	-0.0112447		-0.953985	0.489488	0.900608	-0.458665	-0.0112447
	0.504933	0.288138	0.737189	-0.0905742	0.160768		0.605482	0.288138	0.737189	-0.0905742	0.160768
	-0.916226	1.24621	-0.70316	0.406213	2.07323		0.827036	1.24621	-0.70316	0.406213	2.07323
	3.09802	0.00485466	-0.394475	-0.249992	-0.700411		1.62144	0.00485466	-0.394475	-0.249992	-0.700411
	-0.359443	1.47018	0.594946	0.972398	1.66347		1.41137	1.47018	0.594946	0.972398	1.66347
	0.499269	0.456666	0.722404	-0.134773	-0.69951		-0.303387	0.456666	0.722404	-0.134773	-0.69951
	-1.26089	-1.21032	0.951934	2.21715	1.43484		-1.09274	-1.21032	0.951934	2.21715	1.43484
	0.472429	1.31002	0.255283	-1.6462	-0.273154		0.998779	1.31002	0.255283	-1.6462	-0.273154
	0.247755	0.221201	0.634924	0.377515	-0.633446		-0.836178	0.221201	0.634924	0.377515	-0.633446
	1.74119	0.0469951	0.874916	-1.39304	-1.67919		0.72523	0.0469951	0.874916	-1.39304	-1.67919
	0.266141	-0.296436	-0.221392	-0.505032	0.283034		1.13638	-0.296436	-0.221392	-0.505032	0.283034
	0.680194	0.879457	1.93695	3.14248	0.888377		-0.432988	0.879457	1.93695	3.14248	0.888377
	-0.24465	-1.54498	-0.310074	-0.562871	0.525438		-0.0871234	-1.54498	-0.310074	-0.562871	0.525438
	1.31342	-0.0650564	-1.33474	0.376171	-0.584533		0.0852373	-0.0650564	-1.33474	0.376171	-0.584533
	-1.21157	0.564916	-0.0279118	-0.738501	-0.551312		-0.428133	0.564916	-0.0279118	-0.738501	-0.551312
	-1.23597	-0.772806	1.83101	2.12066	1.32941		-0.373644	-0.772806	1.83101	2.12066	1.32941
	-1.17703	-0.331226	-0.507864	-0.203557	0.586949		-1.24569	-0.331226	-0.507864	-0.203557	0.586949
	1.27515	-1.05352	-0.149264	-1.05168	-1.39131		0.998275	-1.05352	-0.149264	-1.05168	-1.39131
	-1.80346	0.488398	0.601124	0.289533	0.319308		-2.34601	0.488398	0.601124	0.289533	0.319308
	-0.985314	0.603368	-0.449366	0.959818	1.28863		0.328687	0.603368	-0.449366	0.959818	1.28863
	-1.33677	0.510292	-0.263368	1.45483	0.78989		-1.0633	0.510292	-0.263368	1.45483	0.78989
	0.740753	0.0729637	0.047722	1.72363	1.28324		-0.481945	0.0729637	0.047722	1.72363	1.28324
	2.0785	0.158766	0.0435326	-2.01971	-1.318		0.356342	0.158766	0.0435326	-2.01971	-1.318
