# Supplementary material for: Subsecond dopamine fluctuations do not specify the vigor of ongoing actions
Source: Nat Neurosci. 2025 Nov 10;28(12):2432–8. doi: 10.1038/s41593-025-02102-1 (PMC12672363; doi:10.1038/s41593-025-02102-1)
Supplement: Supplementary file 8 — Source data for graphs shown in Extended Data Fig. 4. [file 41593_2025_2102_MOESM8_ESM.xlsx]

## Sheet: EDFig 4d
		595 nm, 4 mW, 10 ms pulses at 30Hz for 1 s			595 nm, 4 mW, 10 ms pulses at 30Hz for 1 s
	Peak press velocity (cm/s)			Press amplitude (mm)
	Control trials (70%)	Opto sham trials (30%; red light)		Control trials (70%)	Opto sham trials (30%; red light)
	9.38701	7.7246		8.20909	8.53549
	8.13443	11.1687		7.63525	7.50432
	6.94004	7.0994		6.56292	5.09864
	6.95542	9.9673		8.43844	5.59292
	7.33083	6.60238		8.68522	5.11285
	8.96617	8.26045		8.58019	6.67589
	8.44645	7.86228		8.00277	4.13382
	7.75619	9.38116		7.46421	6.78532
	9.30171	6.81644		8.1769	5.96224
	6.65929	6.78838		8.23403	4.93604
	9.06939	7.40951		7.247	3.55231
	8.16029	6.77331		7.48259	5.38549
	4.90107	7.05964		4.14824	6.06374
	9.46694	5.32604		7.48269	3.88299
	5.37468	6.21548		4.52695	5.35069
	7.43834	6.84656		5.36397	4.467
	4.88686	6.02747		3.4411	3.6861
	6.31388	5.54701		6.52117	3.91259
	7.10079	7.45607		5.90087	5.84747
	6.34648	7.74344		5.09955	5.61097
	6.8973	9.87071		4.69444	6.4643
	8.0457	5.12915		7.94637	3.43414
	7.83711	6.0176		6.59084	5.03717
	9.39686	7.78366		6.76388	5.75315
	8.63878	6.64561		4.12382	3.81652
	8.06771	5.62796		6.0393	4.56073
	7.81642	8.23622		6.15043	4.08285
	9.55218	6.08186		6.7204	5.03345
	8.46676	6.9329		6.08497	5.71105
	5.86869	7.70611		4.34989	5.29902
	6.89534	6.99997		5.15176	4.62823
	7.15839	7.33588		6.29119	5.40481
	6.68312	7.14589		3.70826	4.8955
	7.70272	6.3142		6.32477	4.82545
	6.69392	5.84637		4.33494	5.00745
	7.01049	8.85118		4.35195	4.64638
	6.96468	5.76876		5.19148	4.17333
	6.52089	7.00938		5.86173	4.36637
	7.11515	5.02771		5.11724	3.85341
	7.48958	5.6139		5.77886	7.00428
	9.05497	10.9015		6.27345	6.13839
	4.91568	6.93535		4.34564	6.53021
	8.60773	12.6979		7.28885	6.22398
	8.06683	5.2644		6.0895	4.40665
	8.10383	7.00472		5.38815	4.91058
	6.4443	5.65717		5.39146	3.91026
	8.55172	6.94762		6.3279	6.28746
	6.10256	4.37865		5.12914	3.46626
	6.76285	5.8627		5.56592	4.65439
	8.12196	7.76869		5.19113	6.55269
	7.343	6.4857		6.07968	6.94208
	9.46714	7.18225		5.84443	7.93017
	8.23672	6.83151		6.21096	5.55019
	8.88394	8.81458		5.8117	4.09417
	7.3934	7.02877		5.38765	4.63202
	5.99781	7.98174		5.57991	5.27893
	7.32563	6.003		5.35167	3.38449
	5.94342	5.23825		4.60037	3.67011
	7.71087	7.09036		6.06707	8.43207
	8.8749	6.01515		5.81489	5.35514
	5.92202	8.29433		3.51105	5.6607
	6.88391	7.8897		5.05332	6.28474
	6.85005			4.08448
	7.01209			4.51094
	6.63804			4.40669
	5.82535			5.76219
	8.01597			4.8856
	5.35219			3.62061
	6.00789			5.6038
	8.94127			5.35704
	6.49762			4.40742
	5.78807			5.1448
	4.04268			3.6599
	5.95546			4.81095
	6.07681			3.65786
	5.62046			3.68692
	8.18025			6.07744
	6.53501			4.42011
	7.70846			5.34945
	5.20696			3.85571
	9.84431			5.84029
	6.47544			5.48092
	6.44992			5.13755
	6.97587			6.08473
	7.62941			6.06021
	8.61753			4.62636
	5.52162			4.2852
	5.83811			4.41787
	6.20079			5.61668
	7.38438			4.38423
	7.15229			5.34788
	6.71159			4.1278
	7.96023			6.08258
	6.8683			5.59035
	8.61867			5.12738
	6.31898			4.81002
	7.09889			4.86212
	6.31489			4.13215
	6.83409			4.8596
	7.02471			5.40012
	8.19378			4.79594
	6.42712			5.09275
	7.68649			6.39413
	7.10648			5.75654
	7.86439			6.73778
	5.58928			4.59268
	7.31945			5.73873
	6.54962			5.4413
	6.04832			5.07623
	7.66682			5.34524
	6.05581			5.99779
	6.8364			5.85605
	8.92308			6.72756
	7.79276			5.13864
	6.66569			4.63755
	5.20182			3.54483
	7.13252			5.6046
	6.54791			5.54875
	7.76561			5.66235
	6.97981			6.31831
	6.12915			3.89011
	8.4573			7.47271
	5.5401			4.09661
	7.64966			4.61623
	7.07115			5.12442
	7.20966			4.16371
	5.54164			4.36098
	4.44733			3.42875
	5.27577			4.15127
	4.99482			3.62928
	6.99829			5.80386
	6.76982			5.83453
	8.6553			5.83578
	6.57831			5.14105
	7.11129			6.37138
	5.81654			4.94076
	7.38116			4.67997
	7.84464			4.8304
	7.74556			4.3285
	7.81417			6.05847
	6.94535			4.62277
	7.90051			5.60904
	4.59896			4.33239
	9.37478			6.34688
	6.76281			4.82395
	4.8135			4.0995
	6.14802			5.3455
Median	7.01209	6.97379		5.35704	5.10575
n (presses)	147	62		147	62
t-test	0.897758			0.322986

## Sheet: EDFig 4ef
		ED Fig 4e							ED Fig 4f
		Peak press velocity							Press Amplitude
		within-session % change between control trials and modulation trials							within-session % change between control trials and modulation trials
	Session	No light	595 nm; 4mW	470 nm; 1 mW	470 nm; 4 mW	470 nm; 10 mW		Session	No light	595 nm; 4mW	470 nm; 1 mW	470 nm; 4 mW	470 nm; 10 mW
	1	-3.803	-4.247	-2.934	-6.803	-4.201		1	-1.881	-6.73	-9.918	0.1907	-2.632
	2	0.1866	-1.593	3.9386	4.2411	0.3999		2	5.1517	10.1247	-1.51	-1.421	-4.885
	3	5.762	-3.328	-3.592	3.7373	-4.491		3	1.031	5.1434	3.7914	2.1263	-1.594
	4	-0.667	-1.994	-4.752	-2.548	-1.82		4	2.7427	-6.648	-1.525	0.4926	-3.536
	5	-1.462	4.5333	-3.596	-0.808	-0.033		5	-0.517	0.96	-4.268	-4.963	-2.556
	6	0.0163	5.4727	3.3005	-2.951	-11.931		6	-0.479	3.1599	1.8116	-14.815	3.2272
	7	0.8394	0.388	-4.094	4.6187	-7.298		7	-6.354	2.4065	7.2666	6.7211	-0.309
	8	3.3219	2.243	3.4436	-3.047	-2.117		8	5.2011	6.3337	7.3241	-6.118	-13.843
	9	-4.322	-0.629	11.8005	3.6827	3.3697		9	-4.517	-4.753	11.4166	-1.548	4.4114
	10	5.7585	2.9818	0.4129	0.6504	1.3508		10	9.7873	-4.45	-2.171	8.8731	-0.421
	11	-3.543	5.9072	-2.762	6.2375	13.8988		11	1.7123	-5.214	-3.88	0.1232	5.5489
	12	-11.05	-3.695	4.6496	-7.741	12.3128		12	4.3537	3.1356	2.4531	0.5425	-4.257
	13	4.6884	-0.517		-1.864			13	-1.731	-7.04		-0.654
	14	4.9422	-4.003		-2.006			14	5.7155	7.7404		4.5584
	15	0.8478	-9.416		-2.431			15	3.9396	1.1176		1.46
	16	-1.04	0.3567		4.2993			16	-1.874	-1.161		5.7411
	17	4.0887	4.6886		3.201			17	-3.013	-1.548		1.8637
	18	-3.678	1.77		5.877			18	2.1789	0.1495		1.5871
	Mean	0.0492667	-0.0600389	0.484642	0.352556	-0.0465833		Mean	1.19154	0.151517	0.899283	0.264489	-1.73713
	SEM	1.03362	0.955333	1.45097	1.00969	2.13079		SEM	0.969522	1.23769	1.72264	1.24723	1.47413
	n	18	18	12	18	12		n	18	18	12	18	12

## Sheet: EDFig 4g
Re-analysis of data from Fig. 3, using only presses initiated while DA levels are lowest (0.5-1.5 s after opto light onset)
		Peak press velocity (cm/s)						Peak press velocity (cm/s)						Press amplitude (mm)						Press amplitude (mm)
Subject	Session	Control trials	Opto inhibition trials	% Change		Subject	Session	Control trials	Sham trials (no light)	% Change		Subject	Session	Control trials	Opto inhibition trials	% Change		Subject	Session	Control trials	Sham trials (no light)	% Change
HL252	1	7.30979	6.98069	-4.50223		HL252	1	6.52886	6.25436	-4.20451		HL252	1	5.08977	4.24195	-16.6573		HL252	1	4.21195	4.44647	5.568
	2	8.55334	9.39565	9.84779			2	6.2036	6.67042	7.52502			2	8.77333	9.91676	13.0331			2	4.66411	5.48797	17.6638
	3	8.49085	9.04464	6.52223			3	9.55847	8.64	-9.60901			3	6.39064	6.89059	7.82318			3	10.2002	10.5831	3.75453
HL254	1	4.12005	4.68579	13.7314		HL254	1	4.04435	4.09404	1.22856		HL254	1	2.42526	2.25494	-7.02247		HL254	1	2.20374	2.15209	-2.34375
	2	4.43957	4.75177	7.03226			2	4.44065	4.3688	-1.61805			2	2.50924	2.37163	-5.48407			2	2.11998	2.238	5.56726
	3	4.92431	5.07916	3.14473			3	4.33144	4.51756	4.2968			3	2.73858	2.648	-3.30736			3	2.57156	2.55365	-0.696711
HL270	1	10.2399	10.1358	-1.01603		HL270	1	10.6668	8.52574	-20.0725		HL270	1	5.53459	6.27823	13.4361		HL270	1	5.75313	6.46806	12.4269
	2	11.4617	6.9645	-39.2367			2	13.1327	13.5865	3.45522			2	4.20008	3.70874	-11.6983			2	4.63176	5.14832	11.1524
	3	8.64178	9.69551	12.1935			3	7.65839	8.31082	8.51909			3	5.50803	5.93894	7.82341			3	5.33507	5.37853	0.814762
HL271	1	9.70052	8.95951	-7.63894		HL271	1	8.56223	8.6195	0.668851		HL271	1	4.95669	5.00102	0.89446		HL271	1	4.58957	4.21666	-8.12531
	2	8.75506	7.84605	-10.3827			2	7.31771	8.34707	14.0666			2	5.76007	4.57967	-20.4929			2	4.66948	4.54741	-2.61427
	3	7.83014	8.16395	4.26313			3	9.20972	9.04191	-1.82211			3	4.21193	4.68354	11.1971			3	4.27584	4.79035	12.033
HL272	1	9.73402	8.38471	-13.8618		HL272	1	8.55791	8.02513	-6.22551		HL272	1	6.19862	6.13147	-1.08319		HL272	1	5.80588	5.01832	-13.5649
	2	8.76981	8.93684	1.90459			2	9.09935	9.03948	-0.657957			2	4.6184	4.63979	0.463196			2	5.41093	4.63113	-14.4116
	3	6.6911	7.39009	10.4465			3	6.25127	5.88759	-5.8176			3	3.87867	4.52311	16.6149			3	3.81476	3.71509	-2.61277
HL273	1	12.4773	10.7528	-13.8211		HL273	1	11.1603	11.3491	1.69183		HL273	1	5.63137	6.74983	19.8613		HL273	1	5.3585	4.77738	-10.8448
	2	9.32101	9.57183	2.69095			2	12.2717	10.929	-10.9419			2	4.79036	4.69505	-1.98959			2	5.59719	5.18309	-7.39845
	3	9.58228	10.5593	10.1963			3	9.53064	9.48657	-0.462381			3	4.81089	5.2272	8.6536			3	5.01233	5.17123	3.17016
	Mean			-0.471451						-1.10998			Mean			1.7814						0.529907
	SEM			3.07019						1.85411			SEM			2.6918						2.1896
	n			18						18			n			18						18

## Sheet: EDFig 4h
Re-analysis of data from Fig. 3, using only presses initiated while DA levels are lowest (0.5-1.5 s after opto light onset)
	% Change in peak press velocity				% change in press amplitude
Subject	Sham inhibition (no light)	Opto inhibition		Subject	Sham inhibition (no light)	Opto inhibition
HL252	-2.09617	3.95593		HL252	8.99544	1.39966
HL254	1.30244	7.96946		HL254	0.842267	-5.2713
HL270	-2.69941	-9.35309		HL270	8.13136	3.18706
HL271	4.30446	-4.58616		HL271	0.43114	-2.80044
HL272	-4.23369	-0.503557		HL272	-10.1964	5.33162
HL273	-3.23749	-0.311284		HL273	-5.02437	8.84177
Mean	-1.10998	-0.471451			0.529907	1.7814
SEM	1.32814	2.49461			3.03017	2.12374
n	6	6			6	6
ttest	0.825802				0.742196

## Sheet: EDFig 4i
Re-analysis of data from Fig. 3, using only presses initiated during the 1s when DA levels are high.
		Peak press velocity (cm/s)						Peak press velocity (cm/s)						Press amplitude (mm)						Press amplitude (mm)
Subject	Session	Control trials	Opto Stim trials	% Change		Subject	Session	Control trials	Opto sham (red light)	% Change		Subject	Session	Control trials	Opto Stim trials	% Change		Subject	Session	Control trials	Opto sham (red light)	% Change
HL235	1	6.76776	6.75897	-0.129851		HL235	1	9.27043	8.91932	-3.78745		HL252	1	3.85723	3.42144	-11.2982		HL252	1	6.6683	6.20597	-6.9333
	3	9.58266	9.30698	-2.87686			2	6.39551	6.10919	-4.47699			2	7.28111	7.04898	-3.18817			2	4.13476	4.14488	0.244688
	5	7.56921	7.05206	-6.83231			3	6.93042	6.98013	0.717308			3	4.22112	3.69136	-12.5501			3	4.13125	4.36984	5.77533
HL237	1	5.73008	5.76416	0.594763		HL237	1	8.12233	7.71247	-5.04608		HL254	1	3.44655	3.62525	5.18468		HL254	1	5.83648	5.35225	-8.29671
	3	8.90587	8.90494	-0.0104163			2	7.30673	7.25658	-0.686308			2	6.37067	6.42745	0.891298			2	5.33321	5.32201	-0.209963
	5	8.50752	8.00924	-5.85699			3	7.17184	7.37571	2.84262			3	6.55618	5.5189	-15.8215			3	5.69112	5.82088	2.28013
HL239	1	7.737	7.99978	3.39639		HL239	1	6.64661	6.21901	-6.43336		HL270	1	5.86036	6.10945	4.25039		HL270	1	4.82765	4.77101	-1.17315
	3	5.04162	4.80038	-4.78499			2	5.47623	5.89899	7.71985			2	3.19552	2.46332	-22.9132			2	3.67342	4.12543	12.305
	5	6.41372	5.75695	-10.24			3	6.45175	6.80241	5.43506			3	4.52623	3.79605	-16.1322			3	4.76157	4.79522	0.706516
HL240	1	7.39685	7.61745	2.98243		HL240	1	5.82579	6.08383	4.42923		HL271	1	5.58773	5.27286	-5.63502		HL271	1	4.30222	4.14792	-3.58641
	3	6.30425	6.51006	3.26458			2	6.67328	6.12409	-8.2297			2	3.92501	3.14521	-19.8676			2	3.44005	3.41442	-0.745122
	5	5.09075	3.77832	-25.7808			3	4.3633	4.27191	-2.09439			3	2.52434	2.87753	13.9917			3	2.93729	2.51589	-14.3466
HL255	1	7.76698	7.52703	-3.08938		HL255	1	6.97394	6.93221	-0.598295		HL272	1	2.6319	2.84262	8.00612		HL272	1	3.12357	2.96487	-5.08091
	3	8.37426	8.3122	-0.741093			2	6.55391	6.69094	2.09078			2	2.87065	3.67123	27.8884			2	2.97815	2.59736	-12.786
	5	7.39052	6.48634	-12.2343			3	8.44963	7.77393	-7.99677			3	2.56218	1.93352	-24.5362			3	2.82794	2.79534	-1.15276
HL256	1	5.84045	6.22158	6.52573		HL256	1	5.97631	6.08044	1.74233		HL273	1	3.38359	3.55384	5.03172		HL273	1	3.63799	3.47697	-4.4261
	3	5.33363	5.74561	7.72418			2	5.47128	5.18865	-5.16574			2	3.32938	3.42071	2.74319			2	2.9602	3.12417	5.53924
	5	5.94297	6.13415	3.21697			3	5.68752	5.73448	0.825696			3	3.34832	3.37736	0.867361			3	3.37261	3.42428	1.53209
	Mean			-2.49288						-1.03957			Mean			-3.50485						-1.68633
	SEM			1.87312						1.1008			SEM			3.26161						1.53409
	n			18						18			n			18						18
	ttest									0.508065												0.617143

## Sheet: EDFig 4j
Re-analysis of data from Fig. 3, using only presses initiated during the 1s when DA levels are high.
	% Change in peak press velocity				% change in press amplitude
Subject	Sham Stim (red light)	Opto stimulation		Subject	Sham Stim (red light)	Opto stimulation
HL235	-2.51571	-3.27967		HL235	-0.304426	-9.01213
HL237	-0.963256	-1.75755		HL237	-2.07551	-3.24851
HL239	2.24051	-3.8762		HL239	3.94613	-11.5983
HL240	-1.96495	-6.51125		HL240	-6.22603	-3.83698
HL255	-2.1681	-5.35492		HL255	-6.3399	3.78609
HL256	-0.865905	5.82229		HL256	0.881745	2.88076
Mean	-1.03957	-2.49288			-1.68633	-3.50485
SEM	0.70955	1.79401			1.65977	2.51624
n	6	6			6	6
ttest	0.468626				0.559752

## Sheet: EDFig 4lm
		Peak press velocity (cm/s)						Press Amplitude (mm)
Subject	Session	Trial n (mDAN stim)	Trial n+1 (no stim)	% Change		Subject	Session	Trial n (mDAN stim)	Trial n+1 (no stim)	% Change
HL235	1	7.61769	7.78402	2.1836		HL235	1	3.82613	3.90171	1.97523
	2	9.2379	9.67242	4.7037			2	7.12942	7.23222	1.4418
	3	8.02844	8.22361	2.431			3	4.73081	4.67078	-1.26906
HL237	1	5.90791	6.0186	1.8736		HL237	1	3.81054	3.74016	-1.84709
	2	8.90616	9.06819	1.8192			2	6.25988	6.72091	7.36474
	3	8.11017	8.78146	8.2772			3	5.5341	6.61807	19.5871
HL239	1	8.78182	8.29641	-5.527		HL239	1	7.57632	7.16702	-5.40246
	2	5.02422	5.1604	2.7105			2	3.13377	3.37384	7.66097
	3	7.09142	7.04334	-0.678			3	4.80164	4.91819	2.42727
HL240	1	7.89783	7.98618	1.1187		HL240	1	5.58537	5.10896	-8.52962
	2	7.29031	7.13746	-2.097			2	3.94092	3.95922	0.464384
	3	5.99911	6.41463	6.9264			3	2.86809	2.90603	1.32248
HL255	1	8.18772	8.11561	-0.881		HL255	1	3.39937	3.08293	-9.30874
	2	8.94574	8.74664	-2.226			2	3.7336	3.45553	-7.44774
	3	8.52555	9.17105	7.5714			3	2.87652	2.80733	-2.40544
HL256	1	6.53692	6.58236	0.6952		HL256	1	3.7193	3.46061	-6.95524
	2	6.13278	6.22332	1.4763			2	3.56684	3.46719	-2.7937
	3	6.81834	6.69681	-1.782			3	3.49698	3.4075	-2.55867
			Mean	1.58866					Mean	-0.348544
			SEM	0.854782					SEM	1.6428
			n	18					n	18

## Sheet: EDFig4o
		# port entries per session
	Subject	InactivePort	ActivePort
	HL235	23	56
	HL237	47	123
	HL239	48	82
	HL240	97	190
	HL255	99	113
	HL256	56	99
	Mean	61.6667	110.5
	SEM	12.3441	18.6167
	n	6	6
	ttest	0.0100296

## Sheet: EDFig 4p
	Peak press velocity (cm/s)			Press amplitude (mm)
	Before threshold increase	After threshold increase		Before threshold increase	After threshold increase
	7.0742	8.62504		5.79662	5.06567
	6.50721	6.28281		5.56345	4.1586
	7.20688	5.92849		6.79411	5.50619
	5.90955	5.71147		5.80528	4.83193
	7.15623	6.95157		5.61629	6.0699
	5.50311	4.24326		6.01884	4.86139
	5.2095	8.58252		4.37487	4.83267
	6.10272	5.40341		6.74783	6.15149
	8.36313	8.75703		5.08846	6.5224
	5.72812	8.42543		5.03436	6.45315
	5.00369	5.90432		3.3268	6.06152
	4.43279	8.57603		3.63839	5.0579
	5.00125	8.20127		3.69277	6.3284
	5.04553	9.14557		3.14541	7.41694
	6.50213	7.48041		6.5274	5.75888
	5.7746	8.72563		3.70615	6.02279
	6.1557	4.81172		3.8264	5.06068
	5.4445	4.73444		3.36456	5.59429
	6.56442	6.62401		3.73053	5.28165
	5.45807	6.60658		4.59345	5.38523
	7.50416	6.7224		4.84838	5.07674
	7.5683	7.09983		3.6934	6.06426
	5.35909	7.49485		3.88003	5.37911
	6.1488	6.48393		3.45262	6.30281
	6.02135	6.8827		3.62215	5.11388
	4.61433	6.12429		4.09956	4.74551
	6.00286	7.25095		4.10487	6.65533
	5.96422	6.95205		3.66312	5.59181
	4.74785	6.47401		3.38421	5.08361
	5.8479	7.28448		4.78806	6.00906
Median	5.93689	6.91714		4.10222	5.549
n (presses)	30	30		30	30
t-test	0.00199918			4.35285e-05
